# Supplementary material for: Efficient In Vitro Regeneration System and Comparative Transcriptome Analysis Offer Insight into the Early Development Characteristics of Explants from Cotyledon with Partial Petiole in Small-Fruited Pepper (Capsicum annuum)
Source: Int J Mol Sci. 2024 Jul 9;25(14):7547. doi: 10.3390/ijms25147547 (PMC11277545; doi:10.3390/ijms25147547)
Supplement: Supplementary file 1 [file ijms-25-07547-s001.zip]

Archive with 6 entries (5 files):
- Supplementary Table/
- Supplementary Table/Supplementary Table S1.xlsx
- Supplementary Table/Supplementary Table S2.xlsx
- Supplementary Table/Supplementary Table S3.xls
- Supplementary Table/Supplementary Table S4.xls
- Supplementary Table/Supplementary Table S5.xlsx
