# Supplementary material for: Efficient In Vitro Regeneration System and Comparative Transcriptome Analysis Offer Insight into the Early Development Characteristics of Explants from Cotyledon with Partial Petiole in Small-Fruited Pepper (Capsicum annuum)
Source: Int J Mol Sci. 2024 Jul 9;25(14):7547. doi: 10.3390/ijms25147547 (PMC11277545; doi:10.3390/ijms25147547)
Supplement: Supplementary file 1 [file ijms-25-07547-s001.zip › Supplementary Table/Supplementary Table S1.xlsx]

## Sheet: sheet1
Supplementary Table S1 Hormone data
ABA	ZI			BI
0	27.961	27.515	27.183	27.961	27.515	27.183
4	32.292	36.259	39.908	126.869	140.582	110.43
8	39.999	45.576	39.326	190.436	168.277	140.321
12	51.576	40.163	41.853	157.965	139.003	162.351
IAA	ZI			BI
0	10.175	10.276	9.933	10.175	10.276	9.933
4	12.078	12.32	12.032	12.091	13.201	12.514
8	13.817	15.117	12.804	8.883	8.123	9.31
12	18.744	18.014	18.313	8.779	8.52	8.99
CAT	ZI			BI
0	0.333	0.336	0.321	0.333	0.336	0.321
4	15.832	13.355	15.407	0.429	0.465	0.455
8	9.189	7.001	6.958	0.401	0.368	0.395
12	7.954	7.51	8.533	0.354	0.332	0.318
