# Supplementary material for: Efficient In Vitro Regeneration System and Comparative Transcriptome Analysis Offer Insight into the Early Development Characteristics of Explants from Cotyledon with Partial Petiole in Small-Fruited Pepper (Capsicum annuum)
Source: Int J Mol Sci. 2024 Jul 9;25(14):7547. doi: 10.3390/ijms25147547 (PMC11277545; doi:10.3390/ijms25147547)
Supplement: Supplementary file 1 [file ijms-25-07547-s001.zip › Supplementary Table/Supplementary Table S2.xlsx]

## Sheet: Sheet1
Supplementary Table S2 Enzyme activity data
SOD	ZI			BI
0	327.24	332.74	344.11	327.24	332.74	344.11
4	343.95	368.25	353.21	402.31	407.21	388.52
8	429.5	411.63	418.46	464.85	466.27	448.11
12	481.58	474.59	462.84	498.31	505.22	496.68
POD	ZI			BI
0	461.07	427.95	519.52	461.07	427.95	519.52
4	1539.8	1498.45	1436.4	1211.24	1010.2	1322.8
8	1402.67	1366.06	1325.56	1565.92	1600.24	1502.31
12	1592.91	1486.3	1499.06	1604.66	1710.23	1496.37
CAT	ZI			BI
0	244.281	231.911	252.49	244.281	231.911	252.49
4	105.345	125.964	108.519	45.3313	47.1205	36.0321
8	126.648	116.606	112.08	67.3828	91.6524	60.1203
12	164.631	155.103	162.97	39.8416	42.586	20.0024
