# Supplementary material for: Efficient In Vitro Regeneration System and Comparative Transcriptome Analysis Offer Insight into the Early Development Characteristics of Explants from Cotyledon with Partial Petiole in Small-Fruited Pepper (Capsicum annuum)
Source: Int J Mol Sci. 2024 Jul 9;25(14):7547. doi: 10.3390/ijms25147547 (PMC11277545; doi:10.3390/ijms25147547)
Supplement: Supplementary file 1 [file ijms-25-07547-s001.zip › Supplementary Table/Supplementary Table S3.xls]

## Sheet: Sheet1
Supplementary Table S3 Purple module network diagram builds raw data
fromNode	toNode	weight	direction	fromAltName	toAltName
107871198	107873360	0.199233	undirected	NA	NA
107871198	107873709	0.198144	undirected	NA	NA
107871198	124886980	0.197253	undirected	NA	NA
107871198	107848380	0.196105	undirected	NA	NA
107871198	107862008	0.192008	undirected	NA	NA
107871198	107839832	0.191746	undirected	NA	NA
107871198	107854357	0.191528	undirected	NA	NA
107871198	107848208	0.189294	undirected	NA	NA
107871198	107871174	0.18866	undirected	NA	NA
107871198	107855692	0.18856	undirected	NA	NA
107871198	107849096	0.188189	undirected	NA	NA
107871198	107860546	0.185151	undirected	NA	NA
107871198	124896061	0.184921	undirected	NA	NA
107855692	107846187	0.183363	undirected	NA	NA
107871198	107855753	0.183217	undirected	NA	NA
107855692	107878380	0.182426	undirected	NA	NA
107871198	107843691	0.182108	undirected	NA	NA
107871198	107866921	0.18205	undirected	NA	NA
107871198	107880011	0.181181	undirected	NA	NA
107871198	107857613	0.180861	undirected	NA	NA
107871198	107846187	0.180386	undirected	NA	NA
107850244	107855692	0.179878	undirected	NA	NA
107867334	107871198	0.179195	undirected	NA	NA
107843885	107870540	0.1787	undirected	NA	NA
107855692	107855753	0.178426	undirected	NA	NA
107847458	107855692	0.17822	undirected	NA	NA
107871198	107860630	0.17792	undirected	NA	NA
107871198	107851580	0.177073	undirected	NA	NA
107867410	107848380	0.176284	undirected	NA	NA
107878009	107843885	0.17623	undirected	NA	NA
107848380	124886980	0.176	undirected	NA	NA
107871198	novel.737	0.175824	undirected	NA	NA
107871198	107860201	0.175757	undirected	NA	NA
107855692	107866921	0.175096	undirected	NA	NA
107855692	124896061	0.174931	undirected	NA	NA
107871198	107878380	0.174814	undirected	NA	NA
107871198	107870596	0.174658	undirected	NA	NA
124886980	107849096	0.17419	undirected	NA	NA
107855692	107848208	0.174148	undirected	NA	NA
107871198	107855489	0.174118	undirected	NA	NA
107871198	107876112	0.173675	undirected	NA	NA
107855692	107862008	0.17364	undirected	NA	NA
107873026	107877376	0.17356	undirected	NA	NA
107848380	107862008	0.173296	undirected	NA	NA
107871198	107864473	0.172612	undirected	NA	NA
107871198	107871033	0.172466	undirected	NA	NA
107870540	107856950	0.172392	undirected	NA	NA
107871198	107842755	0.17228	undirected	NA	NA
107871198	107879680	0.172189	undirected	NA	NA
107848380	107871174	0.172054	undirected	NA	NA
107878009	107870540	0.172025	undirected	NA	NA
107871198	107860187	0.171917	undirected	NA	NA
107848380	107849096	0.171823	undirected	NA	NA
107841891	107870540	0.171819	undirected	NA	NA
107855692	107860187	0.171685	undirected	NA	NA
107855692	107870596	0.171524	undirected	NA	NA
107848380	107855753	0.171508	undirected	NA	NA
107855692	107856801	0.171355	undirected	NA	NA
107871198	107861989	0.171099	undirected	NA	NA
107878009	107855110	0.171067	undirected	NA	NA
107855692	107860201	0.171016	undirected	NA	NA
107848103	107843885	0.17083	undirected	NA	NA
107866563	107867404	0.170734	undirected	NA	NA
107870540	107860201	0.170726	undirected	NA	NA
107878009	107867404	0.17049	undirected	NA	NA
107871198	107847458	0.170129	undirected	NA	NA
107843885	107860201	0.170021	undirected	NA	NA
107855692	124887659	0.170015	undirected	NA	NA
107848103	107870540	0.169419	undirected	NA	NA
107870540	107866451	0.169199	undirected	NA	NA
107849096	107871174	0.168872	undirected	NA	NA
107848380	107860201	0.168441	undirected	NA	NA
124886980	107871174	0.168323	undirected	NA	NA
107848380	107839518	0.168162	undirected	NA	NA
107864473	107848380	0.168034	undirected	NA	NA
107867410	107839518	0.167843	undirected	NA	NA
107870540	107845742	0.167762	undirected	NA	NA
107870540	107864473	0.167709	undirected	NA	NA
107871198	107867410	0.167426	undirected	NA	NA
107859596	124886980	0.167324	undirected	NA	NA
124886980	107855753	0.167289	undirected	NA	NA
124886980	107880011	0.167073	undirected	NA	NA
107866563	107843315	0.166746	undirected	NA	NA
107848647	107870540	0.166708	undirected	NA	NA
107848380	107860546	0.166631	undirected	NA	NA
107870540	124891571	0.166617	undirected	NA	NA
107866563	107859813	0.166282	undirected	NA	NA
107864567	107866563	0.166253	undirected	NA	NA
107873026	107842455	0.166151	undirected	NA	NA
107871198	107856801	0.165956	undirected	NA	NA
107848380	107859596	0.165665	undirected	NA	NA
107873026	107867326	0.165533	undirected	NA	NA
107867410	124886980	0.165532	undirected	NA	NA
107864473	107873360	0.165445	undirected	NA	NA
107871198	107866053	0.165405	undirected	NA	NA
124886980	107862601	0.165403	undirected	NA	NA
107843885	107856950	0.165285	undirected	NA	NA
107862008	107860201	0.16508	undirected	NA	NA
107843885	107860621	0.164951	undirected	NA	NA
107863225	107848380	0.164903	undirected	NA	NA
107843885	107866451	0.164888	undirected	NA	NA
107856678	107873031	0.164819	undirected	NA	NA
107871198	107861961	0.164751	undirected	NA	NA
107871198	107863225	0.164688	undirected	NA	NA
107871198	107872986	0.164459	undirected	NA	NA
107855110	107870540	0.164259	undirected	NA	NA
107848103	107878009	0.164215	undirected	NA	NA
107873026	107878507	0.164195	undirected	NA	NA
107848380	107848208	0.164175	undirected	NA	NA
107870540	107860621	0.164145	undirected	NA	NA
107866563	107867398	0.164121	undirected	NA	NA
107866563	107852649	0.16399	undirected	NA	NA
107871174	107866053	0.163971	undirected	NA	NA
107871198	107862601	0.16394	undirected	NA	NA
107843885	107864473	0.163827	undirected	NA	NA
107873026	107847560	0.163789	undirected	NA	NA
107871198	107859596	0.163715	undirected	NA	NA
107842585	124886980	0.163655	undirected	NA	NA
107870540	107839518	0.163605	undirected	NA	NA
124886980	107866053	0.163498	undirected	NA	NA
107878009	107860621	0.163459	undirected	NA	NA
107866563	107855606	0.163349	undirected	NA	NA
107855692	107855032	0.163325	undirected	NA	NA
124886980	107839518	0.16321	undirected	NA	NA
124886980	107862008	0.163064	undirected	NA	NA
107866563	107849984	0.162953	undirected	NA	NA
107866563	107869445	0.162935	undirected	NA	NA
107871198	107874964	0.16293	undirected	NA	NA
107866563	107853404	0.16293	undirected	NA	NA
107878009	107846802	0.162854	undirected	NA	NA
107873026	107877504	0.162796	undirected	NA	NA
107877992	107847560	0.162776	undirected	NA	NA
107866563	107878009	0.162721	undirected	NA	NA
107878009	107841891	0.162709	undirected	NA	NA
107866563	107873619	0.16269	undirected	NA	NA
107843885	107848208	0.162631	undirected	NA	NA
107871198	107853206	0.162573	undirected	NA	NA
124886980	107857613	0.162415	undirected	NA	NA
107851838	107864417	0.162354	undirected	NA	NA
107863225	107867410	0.162241	undirected	NA	NA
107843885	107859365	0.162171	undirected	NA	NA
107855692	107839832	0.162072	undirected	NA	NA
107848380	107843691	0.162056	undirected	NA	NA
107878009	107843037	0.162007	undirected	NA	NA
107854150	107847560	0.16189	undirected	NA	NA
107848380	124896061	0.161887	undirected	NA	NA
107866563	107874868	0.161879	undirected	NA	NA
107848380	107873360	0.161872	undirected	NA	NA
107870540	124893961	0.161824	undirected	NA	NA
107855110	107843885	0.161805	undirected	NA	NA
107878009	107851838	0.161788	undirected	NA	NA
107871033	107848380	0.161736	undirected	NA	NA
107877992	107867404	0.161677	undirected	NA	NA
107866563	107861957	0.161539	undirected	NA	NA
107877992	107873026	0.161484	undirected	NA	NA
107866563	107844045	0.161467	undirected	NA	NA
107866563	107839384	0.161424	undirected	NA	NA
107867334	107848380	0.161414	undirected	NA	NA
107871198	107847816	0.161385	undirected	NA	NA
107877992	107840266	0.161366	undirected	NA	NA
107848380	107880011	0.161358	undirected	NA	NA
107870540	107841780	0.161318	undirected	NA	NA
107867334	107873709	0.16131	undirected	NA	NA
107864567	107878009	0.161207	undirected	NA	NA
107860116	124886980	0.161099	undirected	NA	NA
107860201	107873360	0.161071	undirected	NA	NA
107873026	107874810	0.160974	undirected	NA	NA
107873026	107843790	0.160939	undirected	NA	NA
107870540	107867404	0.160902	undirected	NA	NA
107874964	124886980	0.160752	undirected	NA	NA
107866563	107840266	0.160747	undirected	NA	NA
107878009	107866451	0.160678	undirected	NA	NA
107847560	107869445	0.160531	undirected	NA	NA
107878009	107856950	0.160425	undirected	NA	NA
107852275	107877992	0.160425	undirected	NA	NA
107863225	107839518	0.160419	undirected	NA	NA
107848380	107842755	0.160347	undirected	NA	NA
107855110	107840837	0.160326	undirected	NA	NA
107871198	107840044	0.160321	undirected	NA	NA
107863069	107871198	0.160303	undirected	NA	NA
107843885	107862455	0.160258	undirected	NA	NA
107870540	107862455	0.160247	undirected	NA	NA
107860201	107862455	0.160167	undirected	NA	NA
107871198	107855032	0.16006	undirected	NA	NA
107839518	107871174	0.160046	undirected	NA	NA
107843885	124893961	0.160011	undirected	NA	NA
124886980	107851580	0.159941	undirected	NA	NA
107855753	107878380	0.159882	undirected	NA	NA
107860546	107871174	0.159871	undirected	NA	NA
107848380	107866053	0.159866	undirected	NA	NA
107878009	124891571	0.15985	undirected	NA	NA
107855692	107857613	0.159839	undirected	NA	NA
107864567	107877992	0.159829	undirected	NA	NA
107878009	107859365	0.159822	undirected	NA	NA
107873619	107847560	0.159696	undirected	NA	NA
107863225	107862601	0.159644	undirected	NA	NA
107841891	107843885	0.159632	undirected	NA	NA
107878009	107852649	0.159612	undirected	NA	NA
107843885	107845742	0.159609	undirected	NA	NA
107853206	124886980	0.15951	undirected	NA	NA
107843315	107877992	0.159472	undirected	NA	NA
107867410	107871174	0.159396	undirected	NA	NA
107866563	107847560	0.159386	undirected	NA	NA
107866563	107860245	0.159373	undirected	NA	NA
107840044	107843885	0.159367	undirected	NA	NA
107873026	107853404	0.159293	undirected	NA	NA
107841891	107843134	0.159281	undirected	NA	NA
107870540	107859365	0.159272	undirected	NA	NA
107848380	107870596	0.159164	undirected	NA	NA
107843885	124891571	0.159119	undirected	NA	NA
107854150	107866563	0.158996	undirected	NA	NA
107878009	107843134	0.158982	undirected	NA	NA
107873026	107852512	0.158943	undirected	NA	NA
107842585	107848380	0.158915	undirected	NA	NA
107878009	107860201	0.158879	undirected	NA	NA
107866563	124893167	0.158865	undirected	NA	NA
124886980	124896061	0.158858	undirected	NA	NA
107855692	107862455	0.158809	undirected	NA	NA
107870855	107873026	0.15878	undirected	NA	NA
124886980	107843691	0.15876	undirected	NA	NA
107878507	107877376	0.158736	undirected	NA	NA
107864473	107860201	0.158723	undirected	NA	NA
107863225	107845689	0.158646	undirected	NA	NA
107847560	124893167	0.158621	undirected	NA	NA
107866563	107851415	0.158541	undirected	NA	NA
107859596	107871174	0.158538	undirected	NA	NA
107866563	107877992	0.158526	undirected	NA	NA
107848380	107855692	0.158521	undirected	NA	NA
107856950	107840837	0.158477	undirected	NA	NA
107878009	124892070	0.158474	undirected	NA	NA
107864473	107871174	0.158444	undirected	NA	NA
107848380	107862601	0.158399	undirected	NA	NA
107863225	107857613	0.158389	undirected	NA	NA
107863225	107871174	0.158379	undirected	NA	NA
107867334	107862008	0.158348	undirected	NA	NA
107843134	107845742	0.158214	undirected	NA	NA
107871198	107859794	0.15821	undirected	NA	NA
107863225	107860219	0.158155	undirected	NA	NA
107862008	107870596	0.15813	undirected	NA	NA
107848647	107878009	0.158128	undirected	NA	NA
107873026	107838760	0.158115	undirected	NA	NA
107854150	107877992	0.158046	undirected	NA	NA
107848380	107857613	0.157998	undirected	NA	NA
107848208	107873360	0.157871	undirected	NA	NA
107866563	107851396	0.157831	undirected	NA	NA
107866563	107841134	0.157817	undirected	NA	NA
107873619	107877376	0.157813	undirected	NA	NA
107863225	124886980	0.157798	undirected	NA	NA
107843885	107855692	0.157758	undirected	NA	NA
124886980	107865815	0.157757	undirected	NA	NA
107878009	107864678	0.15771	undirected	NA	NA
107855692	107873360	0.157693	undirected	NA	NA
107855110	107843037	0.157683	undirected	NA	NA
107848380	107839832	0.157661	undirected	NA	NA
107855110	107843134	0.157624	undirected	NA	NA
107840044	107870540	0.157561	undirected	NA	NA
107860116	107848380	0.157552	undirected	NA	NA
107871033	124886980	0.157536	undirected	NA	NA
107870540	107854551	0.15753	undirected	NA	NA
107866563	107859062	0.157512	undirected	NA	NA
107867410	107862008	0.157507	undirected	NA	NA
107870540	107841181	0.157496	undirected	NA	NA
107870540	107846928	0.157432	undirected	NA	NA
107873026	107870029	0.157398	undirected	NA	NA
107860630	107871174	0.157392	undirected	NA	NA
107867693	107873026	0.157365	undirected	NA	NA
107867334	107855692	0.157332	undirected	NA	NA
107859794	107873709	0.157309	undirected	NA	NA
107866563	107870622	0.157242	undirected	NA	NA
107871198	107839518	0.157202	undirected	NA	NA
107863225	107860546	0.157195	undirected	NA	NA
107878009	107862583	0.157185	undirected	NA	NA
107866563	107852275	0.157168	undirected	NA	NA
107871198	107866953	0.157141	undirected	NA	NA
107847458	124886980	0.157087	undirected	NA	NA
107866563	107854248	0.157084	undirected	NA	NA
107856678	107876024	0.157014	undirected	NA	NA
107843885	107867404	0.156979	undirected	NA	NA
107856339	107855692	0.156911	undirected	NA	NA
124886980	107860546	0.156875	undirected	NA	NA
124886980	107866953	0.156873	undirected	NA	NA
107870540	107857337	0.156853	undirected	NA	NA
107870540	107843134	0.156699	undirected	NA	NA
107874964	107848380	0.156647	undirected	NA	NA
107867334	124886980	0.156606	undirected	NA	NA
107860201	107856950	0.156592	undirected	NA	NA
107866563	107846802	0.156558	undirected	NA	NA
107842755	107873709	0.156524	undirected	NA	NA
107848208	107860201	0.156479	undirected	NA	NA
107866563	107879485	0.156455	undirected	NA	NA
107864115	107873026	0.15645	undirected	NA	NA
107870540	107840837	0.156399	undirected	NA	NA
107841891	107857337	0.156361	undirected	NA	NA
107870540	107848380	0.156338	undirected	NA	NA
107878009	107867398	0.15621	undirected	NA	NA
107866563	124892917	0.156196	undirected	NA	NA
107855110	107846802	0.156188	undirected	NA	NA
107847560	107867326	0.156174	undirected	NA	NA
107856678	107858794	0.156167	undirected	NA	NA
107870540	107847816	0.156163	undirected	NA	NA
107878009	124893167	0.155977	undirected	NA	NA
107861961	107848380	0.155972	undirected	NA	NA
107863225	107855753	0.155969	undirected	NA	NA
124886980	107842755	0.155882	undirected	NA	NA
107873360	124896061	0.15586	undirected	NA	NA
107878009	107864473	0.155822	undirected	NA	NA
107878009	107877992	0.155803	undirected	NA	NA
107870540	107867410	0.155776	undirected	NA	NA
107847560	107853404	0.155765	undirected	NA	NA
107871198	107876811	0.155702	undirected	NA	NA
107860201	124896061	0.155647	undirected	NA	NA
107866563	107855110	0.155645	undirected	NA	NA
107847458	107855753	0.155625	undirected	NA	NA
107843134	107877462	0.155594	undirected	NA	NA
107870540	124895415	0.155591	undirected	NA	NA
124886980	107860201	0.155542	undirected	NA	NA
107842585	107867410	0.155514	undirected	NA	NA
107855753	107871174	0.155503	undirected	NA	NA
107866563	107846928	0.155503	undirected	NA	NA
107861957	107867398	0.155483	undirected	NA	NA
107845689	107848380	0.155471	undirected	NA	NA
107848208	107862008	0.155468	undirected	NA	NA
107843134	107847560	0.155446	undirected	NA	NA
107866563	107871067	0.155423	undirected	NA	NA
124886980	novel.737	0.155422	undirected	NA	NA
107878009	124895415	0.155416	undirected	NA	NA
107866563	107878507	0.155394	undirected	NA	NA
107854150	107877376	0.155388	undirected	NA	NA
107870540	124892070	0.155316	undirected	NA	NA
107855753	107873360	0.155312	undirected	NA	NA
107848380	107866451	0.155252	undirected	NA	NA
107870540	107862008	0.155232	undirected	NA	NA
107847560	107839384	0.155225	undirected	NA	NA
107839518	107862008	0.155152	undirected	NA	NA
107873026	107862353	0.155135	undirected	NA	NA
107866563	107867563	0.155113	undirected	NA	NA
107862008	107873360	0.155088	undirected	NA	NA
107843885	107841181	0.155078	undirected	NA	NA
107855692	107867578	0.155018	undirected	NA	NA
107877376	107853332	0.154924	undirected	NA	NA
107864567	107859062	0.154924	undirected	NA	NA
107843885	124896061	0.154887	undirected	NA	NA
107855110	107851838	0.154884	undirected	NA	NA
107848380	107861989	0.154828	undirected	NA	NA
107855753	124896061	0.154808	undirected	NA	NA
107848208	107839832	0.154807	undirected	NA	NA
107847560	107879485	0.154805	undirected	NA	NA
107855753	107845250	0.154783	undirected	NA	NA
107864115	107847560	0.154781	undirected	NA	NA
107856678	107873026	0.154769	undirected	NA	NA
107873619	107877992	0.154752	undirected	NA	NA
107848380	107860219	0.154745	undirected	NA	NA
107859813	107860245	0.154732	undirected	NA	NA
107873619	107873026	0.154703	undirected	NA	NA
107866563	107843134	0.154697	undirected	NA	NA
107855692	107860546	0.154686	undirected	NA	NA
107871174	107873360	0.154559	undirected	NA	NA
107852275	107847560	0.154521	undirected	NA	NA
107848647	107867398	0.154494	undirected	NA	NA
107873026	107869445	0.154478	undirected	NA	NA
107848103	107843134	0.154425	undirected	NA	NA
107847560	107849984	0.154422	undirected	NA	NA
107877992	107878507	0.154407	undirected	NA	NA
107843134	124891571	0.154395	undirected	NA	NA
107871198	107866993	0.154377	undirected	NA	NA
107847458	107848380	0.15436	undirected	NA	NA
124886980	107873360	0.154354	undirected	NA	NA
107847560	107874810	0.154339	undirected	NA	NA
107851838	107846802	0.154332	undirected	NA	NA
107854150	107873026	0.154327	undirected	NA	NA
107856678	107877992	0.154301	undirected	NA	NA
107870855	107866563	0.154289	undirected	NA	NA
107851838	107871190	0.154255	undirected	NA	NA
107867398	107846928	0.154218	undirected	NA	NA
107855753	107860201	0.154205	undirected	NA	NA
107870540	107855692	0.154178	undirected	NA	NA
107861957	107873026	0.154174	undirected	NA	NA
107867398	107870540	0.154161	undirected	NA	NA
107848380	107878380	0.154158	undirected	NA	NA
124886980	107861857	0.154122	undirected	NA	NA
107866563	107864115	0.154109	undirected	NA	NA
107873026	124888457	0.154105	undirected	NA	NA
107847560	107878507	0.154085	undirected	NA	NA
107855692	107851580	0.154084	undirected	NA	NA
107848647	107843885	0.154079	undirected	NA	NA
107870540	107848208	0.154056	undirected	NA	NA
107854357	107873360	0.154036	undirected	NA	NA
107877992	107849984	0.153972	undirected	NA	NA
107860245	107846802	0.153963	undirected	NA	NA
107855692	107855489	0.15394	undirected	NA	NA
107841134	107847560	0.153901	undirected	NA	NA
107870540	107877462	0.153895	undirected	NA	NA
107878009	124893961	0.15385	undirected	NA	NA
107850244	107856339	0.153797	undirected	NA	NA
107860201	107866451	0.15371	undirected	NA	NA
107847560	107843790	0.15363	undirected	NA	NA
107856678	124892917	0.1536	undirected	NA	NA
107843885	107862008	0.153547	undirected	NA	NA
107841891	107876024	0.153539	undirected	NA	NA
107863225	107845624	0.153522	undirected	NA	NA
107842585	107871198	0.153498	undirected	NA	NA
107841891	107840837	0.153495	undirected	NA	NA
107856339	107855753	0.153494	undirected	NA	NA
107848380	107862455	0.15338	undirected	NA	NA
107878009	107864417	0.153324	undirected	NA	NA
107843134	107840837	0.153312	undirected	NA	NA
107862008	107862455	0.153307	undirected	NA	NA
107878009	107851396	0.15328	undirected	NA	NA
107866563	124888613	0.153262	undirected	NA	NA
107862583	107851838	0.15324	undirected	NA	NA
107861957	107847560	0.153219	undirected	NA	NA
107870540	124887905	0.153201	undirected	NA	NA
107867398	107867404	0.153153	undirected	NA	NA
107860201	107854551	0.153132	undirected	NA	NA
107870540	107876024	0.153093	undirected	NA	NA
107867693	107847560	0.153072	undirected	NA	NA
107856339	107845250	0.152989	undirected	NA	NA
107839832	107873360	0.152982	undirected	NA	NA
107877992	107874868	0.152964	undirected	NA	NA
107877376	107870622	0.152946	undirected	NA	NA
107843885	107843134	0.152915	undirected	NA	NA
107867398	124895415	0.152912	undirected	NA	NA
107856678	107852275	0.152893	undirected	NA	NA
107843885	107848380	0.152892	undirected	NA	NA
107871198	107860219	0.152874	undirected	NA	NA
107847560	107858816	0.152864	undirected	NA	NA
107848380	107855489	0.152773	undirected	NA	NA
107874810	107853332	0.152762	undirected	NA	NA
107877992	107853404	0.152753	undirected	NA	NA
107856678	107852649	0.152709	undirected	NA	NA
107861961	107873709	0.152689	undirected	NA	NA
107856678	107849984	0.15268	undirected	NA	NA
107847560	107867404	0.152661	undirected	NA	NA
107863225	107862008	0.152649	undirected	NA	NA
107871198	107860116	0.152636	undirected	NA	NA
107878009	107873619	0.152623	undirected	NA	NA
107866563	107867693	0.152606	undirected	NA	NA
107878009	107862455	0.152604	undirected	NA	NA
107840044	107855692	0.152603	undirected	NA	NA
124886980	107860630	0.152602	undirected	NA	NA
107871198	107850244	0.15256	undirected	NA	NA
107848380	107845250	0.152546	undirected	NA	NA
107848208	124896061	0.152536	undirected	NA	NA
107853206	107871174	0.152512	undirected	NA	NA
107871198	107859365	0.152512	undirected	NA	NA
107877992	107854248	0.152504	undirected	NA	NA
107855110	124892917	0.152465	undirected	NA	NA
107847560	107877376	0.152454	undirected	NA	NA
107848380	novel.737	0.152431	undirected	NA	NA
124886980	107855692	0.152428	undirected	NA	NA
107870540	107864678	0.152418	undirected	NA	NA
107856339	124887659	0.152386	undirected	NA	NA
124892917	107855606	0.152338	undirected	NA	NA
107877992	124893167	0.152318	undirected	NA	NA
107851838	107855606	0.152311	undirected	NA	NA
124886980	107848208	0.152311	undirected	NA	NA
107843134	107856950	0.152288	undirected	NA	NA
107863225	107845250	0.152284	undirected	NA	NA
107878009	107846928	0.152232	undirected	NA	NA
107878009	107845742	0.152177	undirected	NA	NA
107855692	107860219	0.15214	undirected	NA	NA
107873360	107847816	0.152065	undirected	NA	NA
107848103	107860201	0.152006	undirected	NA	NA
107876024	107867404	0.151954	undirected	NA	NA
107841891	107845742	0.151945	undirected	NA	NA
107867404	107849984	0.151938	undirected	NA	NA
124886980	107841030	0.151928	undirected	NA	NA
107877992	107873031	0.151915	undirected	NA	NA
107873026	107849984	0.151906	undirected	NA	NA
107871198	107843885	0.151903	undirected	NA	NA
107856678	107874868	0.151881	undirected	NA	NA
107843885	107847816	0.151866	undirected	NA	NA
107864567	107867404	0.151865	undirected	NA	NA
107876024	107857337	0.151848	undirected	NA	NA
124892917	107843037	0.151846	undirected	NA	NA
107867693	107877376	0.151828	undirected	NA	NA
107862008	124896061	0.151822	undirected	NA	NA
107876811	107871174	0.151814	undirected	NA	NA
107867410	107851362	0.151808	undirected	NA	NA
107864473	107855692	0.151797	undirected	NA	NA
107855067	107871174	0.151795	undirected	NA	NA
107878009	107877462	0.151786	undirected	NA	NA
107860219	107855753	0.151688	undirected	NA	NA
107862008	107855753	0.151686	undirected	NA	NA
107867410	107866451	0.151684	undirected	NA	NA
107862008	107871174	0.151682	undirected	NA	NA
107855110	107857337	0.151658	undirected	NA	NA
107871198	107841030	0.15165	undirected	NA	NA
107854150	124892070	0.151631	undirected	NA	NA
107877992	107869445	0.151616	undirected	NA	NA
107863225	107861857	0.151598	undirected	NA	NA
107843885	107840837	0.151585	undirected	NA	NA
107855753	107866451	0.151574	undirected	NA	NA
107859813	107877992	0.15152	undirected	NA	NA
107856678	107845603	0.151519	undirected	NA	NA
107847560	107870029	0.151518	undirected	NA	NA
124892917	107846802	0.151512	undirected	NA	NA
107870540	107843037	0.151512	undirected	NA	NA
107851838	124892917	0.151493	undirected	NA	NA
107859062	107851415	0.151487	undirected	NA	NA
107870540	124896061	0.151468	undirected	NA	NA
107847560	124888457	0.151467	undirected	NA	NA
107876112	107862008	0.151465	undirected	NA	NA
107867410	107860201	0.151464	undirected	NA	NA
107848380	107860630	0.151449	undirected	NA	NA
107878009	107840837	0.151398	undirected	NA	NA
107839518	107860201	0.151392	undirected	NA	NA
107871033	107871174	0.15139	undirected	NA	NA
124886980	107864220	0.151385	undirected	NA	NA
107843790	107839384	0.151365	undirected	NA	NA
107840837	107857337	0.151345	undirected	NA	NA
107848380	124895415	0.15132	undirected	NA	NA
107878009	107877936	0.151303	undirected	NA	NA
107873026	107853332	0.151285	undirected	NA	NA
107848380	107862565	0.151265	undirected	NA	NA
107861957	107877376	0.151262	undirected	NA	NA
107863225	107859596	0.151251	undirected	NA	NA
107847560	107846928	0.151239	undirected	NA	NA
107863225	107871033	0.151226	undirected	NA	NA
107856950	107857337	0.151218	undirected	NA	NA
107861629	107855692	0.151204	undirected	NA	NA
107856339	107860219	0.151193	undirected	NA	NA
107843885	107839518	0.151182	undirected	NA	NA
124886980	107862565	0.15116	undirected	NA	NA
107847560	107867563	0.151152	undirected	NA	NA
107840837	107860621	0.15115	undirected	NA	NA
107848380	107841030	0.151143	undirected	NA	NA
107864187	107866563	0.151094	undirected	NA	NA
124894904	107856339	0.151094	undirected	NA	NA
124886980	107876811	0.151088	undirected	NA	NA
107867693	107873619	0.151055	undirected	NA	NA
107843134	107876024	0.151048	undirected	NA	NA
107870855	107847560	0.151041	undirected	NA	NA
107866563	107863694	0.15102	undirected	NA	NA
107864115	107877992	0.15101	undirected	NA	NA
107855692	124887025	0.150995	undirected	NA	NA
107861803	107860245	0.150986	undirected	NA	NA
107871198	107865815	0.150971	undirected	NA	NA
107878009	107840572	0.150969	undirected	NA	NA
107864115	107877376	0.150957	undirected	NA	NA
107867410	107855692	0.150943	undirected	NA	NA
107870855	107877992	0.150909	undirected	NA	NA
107873360	107866921	0.150898	undirected	NA	NA
107878009	107855606	0.150894	undirected	NA	NA
107859062	107846802	0.150888	undirected	NA	NA
107862008	107859365	0.150817	undirected	NA	NA
107848208	107855753	0.150807	undirected	NA	NA
107877992	107852649	0.150769	undirected	NA	NA
107854150	107878009	0.15075	undirected	NA	NA
107855692	107845250	0.150721	undirected	NA	NA
107843134	107877992	0.150714	undirected	NA	NA
107866563	107851838	0.150633	undirected	NA	NA
107847640	107873026	0.150622	undirected	NA	NA
107855692	107866451	0.150573	undirected	NA	NA
107853206	107848380	0.150494	undirected	NA	NA
107841891	107856950	0.150489	undirected	NA	NA
107845603	107877992	0.150486	undirected	NA	NA
107855110	107856950	0.150477	undirected	NA	NA
107856339	107878380	0.150469	undirected	NA	NA
107863225	107860116	0.150459	undirected	NA	NA
107860201	107860621	0.150454	undirected	NA	NA
107871198	107878741	0.150443	undirected	NA	NA
107848380	107851580	0.150438	undirected	NA	NA
107866563	107873026	0.150413	undirected	NA	NA
107862008	107878380	0.150392	undirected	NA	NA
107846187	107855753	0.15037	undirected	NA	NA
107866563	107847455	0.15036	undirected	NA	NA
107866563	107841891	0.15034	undirected	NA	NA
107845603	107873026	0.150323	undirected	NA	NA
107871174	107860201	0.150303	undirected	NA	NA
107877992	107846928	0.150288	undirected	NA	NA
107840837	107845742	0.150271	undirected	NA	NA
107841181	107840837	0.150243	undirected	NA	NA
107864473	124886980	0.150222	undirected	NA	NA
107848380	107861857	0.150214	undirected	NA	NA
107867398	107877992	0.150195	undirected	NA	NA
107862008	107857586	0.150181	undirected	NA	NA
107864567	107849984	0.150174	undirected	NA	NA
107861629	107862008	0.150163	undirected	NA	NA
107846187	107862008	0.15016	undirected	NA	NA
107863225	107866993	0.150158	undirected	NA	NA
107876024	107847560	0.150154	undirected	NA	NA
107878009	107845627	0.15012	undirected	NA	NA
124894904	107848380	0.150115	undirected	NA	NA
107849984	107877462	0.150092	undirected	NA	NA
107866563	107843518	0.150036	undirected	NA	NA
107879485	107846928	0.149987	undirected	NA	NA
107862601	107871174	0.14998	undirected	NA	NA
107840044	107862008	0.149975	undirected	NA	NA
124886980	107878380	0.149964	undirected	NA	NA
124886980	107870596	0.149944	undirected	NA	NA
107871198	107870540	0.149922	undirected	NA	NA
107867398	107857337	0.14987	undirected	NA	NA
124886980	107861989	0.149861	undirected	NA	NA
107863225	107860201	0.149856	undirected	NA	NA
107864567	124892917	0.149845	undirected	NA	NA
107870540	107845627	0.149833	undirected	NA	NA
107843885	124892070	0.149824	undirected	NA	NA
107843885	124895415	0.149818	undirected	NA	NA
107841891	107841780	0.149811	undirected	NA	NA
107852275	107873026	0.149791	undirected	NA	NA
107843134	107841181	0.149773	undirected	NA	NA
107848380	107865815	0.149746	undirected	NA	NA
124886980	107873709	0.149714	undirected	NA	NA
107848647	107841891	0.149665	undirected	NA	NA
107848380	107859365	0.149614	undirected	NA	NA
107848380	107846187	0.149599	undirected	NA	NA
107849984	107877376	0.149579	undirected	NA	NA
107848380	107860054	0.149562	undirected	NA	NA
107878009	107840044	0.149531	undirected	NA	NA
107878009	107861629	0.14951	undirected	NA	NA
107855067	107876811	0.149496	undirected	NA	NA
107874810	107870622	0.149458	undirected	NA	NA
107863225	107856339	0.149437	undirected	NA	NA
107858794	107843037	0.149365	undirected	NA	NA
124886980	107866451	0.149342	undirected	NA	NA
107860245	107847560	0.149336	undirected	NA	NA
107841891	107867398	0.149335	undirected	NA	NA
107850244	107855753	0.14933	undirected	NA	NA
107873026	107862104	0.149304	undirected	NA	NA
107874964	107867410	0.149271	undirected	NA	NA
107870540	107852649	0.149254	undirected	NA	NA
107842585	107862008	0.14923	undirected	NA	NA
107877992	107843518	0.149214	undirected	NA	NA
107863225	107865815	0.149188	undirected	NA	NA
107867404	107877376	0.149143	undirected	NA	NA
107855110	107877462	0.149134	undirected	NA	NA
107873026	107870622	0.14911	undirected	NA	NA
107848380	107858618	0.149063	undirected	NA	NA
107873314	107874810	0.149052	undirected	NA	NA
107861957	107877992	0.149048	undirected	NA	NA
107867410	107859596	0.149036	undirected	NA	NA
107867410	107855753	0.149034	undirected	NA	NA
107862008	107860546	0.149031	undirected	NA	NA
107867404	107857337	0.148981	undirected	NA	NA
107843885	107864678	0.148963	undirected	NA	NA
107855692	107856950	0.14896	undirected	NA	NA
124886980	107860219	0.148953	undirected	NA	NA
107873026	107876024	0.148934	undirected	NA	NA
107873026	107839384	0.14888	undirected	NA	NA
107855110	107841181	0.148879	undirected	NA	NA
107878009	107857337	0.148872	undirected	NA	NA
107843885	107857337	0.148857	undirected	NA	NA
107867410	107862601	0.148856	undirected	NA	NA
107855692	107878794	0.148795	undirected	NA	NA
107855110	107864678	0.148789	undirected	NA	NA
107866563	107858816	0.148742	undirected	NA	NA
107866563	107840572	0.14872	undirected	NA	NA
107870855	107856678	0.148711	undirected	NA	NA
107856678	107857337	0.148589	undirected	NA	NA
107873026	107858816	0.148585	undirected	NA	NA
107864115	107843790	0.148563	undirected	NA	NA
107871174	107880011	0.148548	undirected	NA	NA
107861961	124886980	0.148546	undirected	NA	NA
107843885	107843037	0.148536	undirected	NA	NA
107877992	107839384	0.148529	undirected	NA	NA
107877462	107840837	0.148495	undirected	NA	NA
107878009	107862231	0.148488	undirected	NA	NA
107841891	107877462	0.148457	undirected	NA	NA
107841891	107877992	0.148453	undirected	NA	NA
107876024	107846928	0.14845	undirected	NA	NA
107877992	107855606	0.148428	undirected	NA	NA
107853404	107877376	0.148424	undirected	NA	NA
107876024	124891571	0.148397	undirected	NA	NA
107843885	107851838	0.148383	undirected	NA	NA
107843885	107877936	0.148363	undirected	NA	NA
107867398	107873619	0.148352	undirected	NA	NA
107841134	107877992	0.148337	undirected	NA	NA
107856678	107855606	0.148325	undirected	NA	NA
107847560	107853332	0.148315	undirected	NA	NA
107876024	107856950	0.148303	undirected	NA	NA
107848647	107843134	0.148294	undirected	NA	NA
107853206	107863225	0.148285	undirected	NA	NA
107843134	107857337	0.148266	undirected	NA	NA
107877376	107862353	0.148223	undirected	NA	NA
107860201	107845742	0.148223	undirected	NA	NA
124886980	107846187	0.148217	undirected	NA	NA
107877992	107879485	0.148213	undirected	NA	NA
124893167	124892070	0.148208	undirected	NA	NA
107848647	107861957	0.148208	undirected	NA	NA
107864473	107862008	0.14818	undirected	NA	NA
107877992	124892917	0.148179	undirected	NA	NA
107843134	107867404	0.148155	undirected	NA	NA
107843885	107862231	0.148146	undirected	NA	NA
107851838	107851396	0.148141	undirected	NA	NA
107860245	107851396	0.148139	undirected	NA	NA
107866563	107879985	0.148124	undirected	NA	NA
107847560	124892917	0.14812	undirected	NA	NA
107845689	107871174	0.148095	undirected	NA	NA
107863225	107866053	0.148092	undirected	NA	NA
107855692	107859794	0.148087	undirected	NA	NA
107871198	124887025	0.148081	undirected	NA	NA
107846187	107860201	0.148081	undirected	NA	NA
107870540	107856339	0.148069	undirected	NA	NA
107866563	107874810	0.148045	undirected	NA	NA
107841891	107846928	0.148045	undirected	NA	NA
107867404	107840837	0.148033	undirected	NA	NA
107876024	107845742	0.148029	undirected	NA	NA
107871174	107839832	0.148006	undirected	NA	NA
107847560	107870622	0.147998	undirected	NA	NA
107864473	124893961	0.147986	undirected	NA	NA
107877992	107876024	0.147962	undirected	NA	NA
107851838	107843037	0.147962	undirected	NA	NA
107862008	107866921	0.147959	undirected	NA	NA
107843134	107841780	0.147948	undirected	NA	NA
107848380	107876112	0.147947	undirected	NA	NA
107842585	107863225	0.147939	undirected	NA	NA
107848380	124893961	0.147928	undirected	NA	NA
107864473	107866451	0.147926	undirected	NA	NA
107839518	107855753	0.147916	undirected	NA	NA
107873026	107862876	0.147894	undirected	NA	NA
107862008	107856950	0.147893	undirected	NA	NA
107843885	107845627	0.147877	undirected	NA	NA
107873619	107876024	0.147859	undirected	NA	NA
107843885	107852649	0.147832	undirected	NA	NA
107855110	107841891	0.14781	undirected	NA	NA
107873106	107877992	0.147803	undirected	NA	NA
107866563	107853332	0.1478	undirected	NA	NA
107862008	107839832	0.14778	undirected	NA	NA
107866563	107843790	0.147746	undirected	NA	NA
107867398	107876024	0.147724	undirected	NA	NA
107867410	107841030	0.147657	undirected	NA	NA
107866563	107873106	0.14765	undirected	NA	NA
107873026	107879485	0.147627	undirected	NA	NA
107843885	107854551	0.147622	undirected	NA	NA
107866563	107879455	0.147609	undirected	NA	NA
107870540	107841106	0.147595	undirected	NA	NA
107843134	107866451	0.147579	undirected	NA	NA
107867398	107877376	0.147579	undirected	NA	NA
107871198	107861629	0.147573	undirected	NA	NA
107856339	107860201	0.14757	undirected	NA	NA
107848103	107840837	0.14756	undirected	NA	NA
107842455	107877376	0.147534	undirected	NA	NA
107848647	107876024	0.147531	undirected	NA	NA
107878009	107867578	0.14753	undirected	NA	NA
107877376	107867326	0.147515	undirected	NA	NA
107874964	107862008	0.147514	undirected	NA	NA
107847560	107877504	0.14751	undirected	NA	NA
107870540	107873360	0.1475	undirected	NA	NA
107841891	124891571	0.14749	undirected	NA	NA
107847560	107873031	0.147479	undirected	NA	NA
107849984	107843790	0.147475	undirected	NA	NA
107843885	107873360	0.147473	undirected	NA	NA
107878009	107848208	0.147439	undirected	NA	NA
107867410	124895415	0.147436	undirected	NA	NA
107860201	107859365	0.147403	undirected	NA	NA
107843885	107856339	0.147402	undirected	NA	NA
107878009	107874868	0.147343	undirected	NA	NA
107862008	107854551	0.147343	undirected	NA	NA
107867578	107857337	0.147312	undirected	NA	NA
107879485	107879455	0.147307	undirected	NA	NA
107848647	107857337	0.147305	undirected	NA	NA
107843134	124893167	0.147302	undirected	NA	NA
107855110	107876024	0.147282	undirected	NA	NA
107871174	107866953	0.147252	undirected	NA	NA
107856678	107878009	0.14725	undirected	NA	NA
107876024	107866451	0.147224	undirected	NA	NA
107878009	107847560	0.147197	undirected	NA	NA
107849984	107855606	0.147196	undirected	NA	NA
107866563	107861803	0.147174	undirected	NA	NA
107847560	107857394	0.147127	undirected	NA	NA
107876024	124889526	0.147118	undirected	NA	NA
107856339	107861629	0.147117	undirected	NA	NA
107847640	107847560	0.147106	undirected	NA	NA
107845689	107867410	0.147097	undirected	NA	NA
107867398	107879485	0.147083	undirected	NA	NA
107856678	107859813	0.147076	undirected	NA	NA
107856678	107867404	0.147066	undirected	NA	NA
107842755	107871174	0.147062	undirected	NA	NA
107876024	107860621	0.147047	undirected	NA	NA
107856801	107862008	0.147042	undirected	NA	NA
107856678	107850224	0.147016	undirected	NA	NA
107867410	107860546	0.147013	undirected	NA	NA
107872292	107877376	0.147012	undirected	NA	NA
124892917	107851396	0.14701	undirected	NA	NA
107861989	107873360	0.147009	undirected	NA	NA
107871198	107862455	0.147005	undirected	NA	NA
107867410	107856339	0.147002	undirected	NA	NA
107873026	107848047	0.146967	undirected	NA	NA
107861584	107876024	0.146966	undirected	NA	NA
107855692	107854357	0.146939	undirected	NA	NA
107878009	124888613	0.146916	undirected	NA	NA
107848380	107873709	0.146885	undirected	NA	NA
107848380	107864220	0.146847	undirected	NA	NA
107853206	107876811	0.146828	undirected	NA	NA
107841134	107859062	0.146824	undirected	NA	NA
107867410	107861857	0.146807	undirected	NA	NA
107860201	107839832	0.146776	undirected	NA	NA
107878009	107841181	0.146772	undirected	NA	NA
107866563	107876024	0.146765	undirected	NA	NA
107843790	107869445	0.146737	undirected	NA	NA
107856339	107863129	0.14672	undirected	NA	NA
107873026	107853722	0.146717	undirected	NA	NA
107864473	124895415	0.146681	undirected	NA	NA
107847560	107857632	0.146666	undirected	NA	NA
107877992	107851396	0.146665	undirected	NA	NA
107860116	107871174	0.146648	undirected	NA	NA
107848380	107866993	0.146647	undirected	NA	NA
107856339	107878794	0.146645	undirected	NA	NA
107873619	107840837	0.146634	undirected	NA	NA
107856678	107847560	0.146624	undirected	NA	NA
107843885	107876024	0.146622	undirected	NA	NA
107866451	124896061	0.146611	undirected	NA	NA
107867693	107867404	0.146568	undirected	NA	NA
107870540	107860231	0.146563	undirected	NA	NA
107859596	107855753	0.146558	undirected	NA	NA
107860245	107877992	0.146503	undirected	NA	NA
107870540	107860054	0.146483	undirected	NA	NA
107856678	107851838	0.146474	undirected	NA	NA
107845996	107857337	0.146466	undirected	NA	NA
107854357	107862008	0.14644	undirected	NA	NA
107876024	107852649	0.146412	undirected	NA	NA
107855692	107860621	0.146412	undirected	NA	NA
107843691	107862008	0.146392	undirected	NA	NA
107873026	107844045	0.146363	undirected	NA	NA
107855110	107864417	0.146358	undirected	NA	NA
107864678	107851838	0.14635	undirected	NA	NA
107840837	107843037	0.146346	undirected	NA	NA
107847560	107838760	0.146343	undirected	NA	NA
107878380	107857613	0.146295	undirected	NA	NA
107858816	107853722	0.146273	undirected	NA	NA
107870540	107861629	0.146253	undirected	NA	NA
107864473	107855753	0.14623	undirected	NA	NA
107867410	107864473	0.146227	undirected	NA	NA
107878009	107876024	0.146203	undirected	NA	NA
107866563	107843037	0.146196	undirected	NA	NA
107861957	107878009	0.146186	undirected	NA	NA
107839459	107856339	0.146186	undirected	NA	NA
107867398	107840837	0.146179	undirected	NA	NA
107847560	107858794	0.146174	undirected	NA	NA
107866563	107862583	0.146168	undirected	NA	NA
107848380	107879680	0.146166	undirected	NA	NA
124886980	107845250	0.146113	undirected	NA	NA
107851838	107840837	0.146104	undirected	NA	NA
107851838	107870775	0.14607	undirected	NA	NA
107854150	107861957	0.146065	undirected	NA	NA
107839459	107867410	0.14606	undirected	NA	NA
107871198	107861857	0.146056	undirected	NA	NA
107877992	107858774	0.146054	undirected	NA	NA
107856678	107843790	0.146039	undirected	NA	NA
107866563	107877376	0.146038	undirected	NA	NA
107866563	107848647	0.146034	undirected	NA	NA
107873619	107867404	0.146028	undirected	NA	NA
107843134	107843037	0.145982	undirected	NA	NA
107860231	107857337	0.145948	undirected	NA	NA
107843134	107846928	0.145944	undirected	NA	NA
107855110	107877992	0.145941	undirected	NA	NA
107874810	107877376	0.145933	undirected	NA	NA
107878009	107847816	0.14592	undirected	NA	NA
124889526	107857337	0.145916	undirected	NA	NA
107866563	107877462	0.145912	undirected	NA	NA
107843885	107877462	0.145906	undirected	NA	NA
107864567	107851838	0.145892	undirected	NA	NA
124893167	107877376	0.145887	undirected	NA	NA
107861957	107867404	0.145856	undirected	NA	NA
107869165	107840837	0.145848	undirected	NA	NA
107856678	107867578	0.145802	undirected	NA	NA
107849096	107879680	0.145787	undirected	NA	NA
107850244	107862008	0.145778	undirected	NA	NA
107839518	107855692	0.14577	undirected	NA	NA
107855489	107873360	0.14572	undirected	NA	NA
107853538	124886980	0.145718	undirected	NA	NA
107861957	107879985	0.14569	undirected	NA	NA
107861980	107866563	0.145674	undirected	NA	NA
107873709	107870596	0.145674	undirected	NA	NA
107873026	107872292	0.14566	undirected	NA	NA
107860621	107857337	0.145643	undirected	NA	NA
107847458	107862008	0.145626	undirected	NA	NA
107872986	107855692	0.145625	undirected	NA	NA
107877992	107858794	0.145603	undirected	NA	NA
107843134	107840572	0.145603	undirected	NA	NA
107877992	107856564	0.145584	undirected	NA	NA
107848647	107867410	0.145579	undirected	NA	NA
107873026	107857632	0.145573	undirected	NA	NA
124894904	107863225	0.145563	undirected	NA	NA
107856678	107864115	0.145558	undirected	NA	NA
107870540	107867578	0.145525	undirected	NA	NA
107877992	107878217	0.145505	undirected	NA	NA
107878009	107840266	0.1455	undirected	NA	NA
107860231	107840837	0.145483	undirected	NA	NA
107873026	124893167	0.145476	undirected	NA	NA
107876811	107866953	0.145463	undirected	NA	NA
107843885	107867410	0.145455	undirected	NA	NA
107867198	107870540	0.145454	undirected	NA	NA
107873026	107857394	0.14545	undirected	NA	NA
107845689	107860546	0.14542	undirected	NA	NA
107847816	107857337	0.145419	undirected	NA	NA
107861957	107841891	0.145416	undirected	NA	NA
107866563	107855427	0.145374	undirected	NA	NA
107869445	107839384	0.14535	undirected	NA	NA
107864473	107848208	0.145344	undirected	NA	NA
107848208	107871174	0.14534	undirected	NA	NA
107873360	107855032	0.145329	undirected	NA	NA
107861957	124893167	0.145323	undirected	NA	NA
107867404	107855606	0.14531	undirected	NA	NA
107855692	107854551	0.145305	undirected	NA	NA
107848647	107840837	0.145295	undirected	NA	NA
107862008	107851580	0.145291	undirected	NA	NA
107855110	107858794	0.145281	undirected	NA	NA
107854150	107874810	0.145258	undirected	NA	NA
107871174	124895415	0.145257	undirected	NA	NA
107863225	124887659	0.145247	undirected	NA	NA
107856678	107869445	0.145208	undirected	NA	NA
107856339	107866451	0.145156	undirected	NA	NA
107863225	107849096	0.145081	undirected	NA	NA
107848380	107856339	0.145071	undirected	NA	NA
107877992	107843037	0.145068	undirected	NA	NA
107847560	107876107	0.145067	undirected	NA	NA
107845742	107857337	0.145031	undirected	NA	NA
107855753	124893961	0.14503	undirected	NA	NA
107862008	107862601	0.145024	undirected	NA	NA
107863225	107876811	0.145019	undirected	NA	NA
107856678	107843134	0.144994	undirected	NA	NA
107855110	107867404	0.144976	undirected	NA	NA
107850244	107843885	0.14497	undirected	NA	NA
107867198	107840837	0.144969	undirected	NA	NA
107866563	107840781	0.144965	undirected	NA	NA
107866563	107864678	0.14496	undirected	NA	NA
107843691	107871174	0.144953	undirected	NA	NA
107878009	107873106	0.144946	undirected	NA	NA
107855692	107861989	0.144936	undirected	NA	NA
107843885	107861629	0.144918	undirected	NA	NA
107847560	107852512	0.144914	undirected	NA	NA
107870540	107855753	0.144912	undirected	NA	NA
107873619	107857337	0.144886	undirected	NA	NA
107876024	107840837	0.144865	undirected	NA	NA
107861957	107873619	0.144865	undirected	NA	NA
107848103	107855692	0.144854	undirected	NA	NA
107873619	107849984	0.144844	undirected	NA	NA
107877992	107853004	0.144832	undirected	NA	NA
107878009	107871067	0.144831	undirected	NA	NA
107871174	107857613	0.14483	undirected	NA	NA
107871198	107856950	0.14482	undirected	NA	NA
107862583	107859062	0.144815	undirected	NA	NA
107841891	107839518	0.144803	undirected	NA	NA
107846187	107873360	0.14478	undirected	NA	NA
107866563	107878217	0.144776	undirected	NA	NA
107859062	107871190	0.144771	undirected	NA	NA
107876107	107877376	0.144757	undirected	NA	NA
107878009	107843518	0.144757	undirected	NA	NA
107861957	107846928	0.144747	undirected	NA	NA
107866563	107855888	0.144744	undirected	NA	NA
107873026	107859062	0.144719	undirected	NA	NA
124886980	107855489	0.144701	undirected	NA	NA
107843885	107846187	0.144684	undirected	NA	NA
107859062	107867089	0.144668	undirected	NA	NA
107855753	107860546	0.144656	undirected	NA	NA
107877992	107879455	0.144632	undirected	NA	NA
107870540	124893167	0.144629	undirected	NA	NA
107877376	107839384	0.144627	undirected	NA	NA
107855110	107851396	0.144611	undirected	NA	NA
124892917	107864417	0.144596	undirected	NA	NA
107873314	107873026	0.144589	undirected	NA	NA
107864473	107840837	0.144586	undirected	NA	NA
107861957	107843134	0.144556	undirected	NA	NA
107866563	124891571	0.144532	undirected	NA	NA
107843885	107867578	0.144531	undirected	NA	NA
107876024	107849984	0.144506	undirected	NA	NA
107862008	107857613	0.144479	undirected	NA	NA
107848647	107846928	0.144477	undirected	NA	NA
124892917	107874868	0.144442	undirected	NA	NA
107867410	107870596	0.144421	undirected	NA	NA
107847560	107844045	0.144419	undirected	NA	NA
107873619	107843790	0.144396	undirected	NA	NA
107856339	107850693	0.144374	undirected	NA	NA
107876024	107877462	0.144358	undirected	NA	NA
107870540	107840572	0.144333	undirected	NA	NA
107867404	124892917	0.144331	undirected	NA	NA
124886980	107839832	0.144328	undirected	NA	NA
107851278	107877376	0.144312	undirected	NA	NA
107863423	107863225	0.144307	undirected	NA	NA
107863225	107878380	0.144303	undirected	NA	NA
124892917	107877462	0.144298	undirected	NA	NA
107879485	107839384	0.144258	undirected	NA	NA
107866563	107864087	0.144255	undirected	NA	NA
107849096	107873360	0.144254	undirected	NA	NA
107855692	107880011	0.144228	undirected	NA	NA
107879985	107877376	0.144219	undirected	NA	NA
107877992	107859062	0.144218	undirected	NA	NA
107866563	107845603	0.144218	undirected	NA	NA
107870540	107851838	0.144201	undirected	NA	NA
107870540	107860546	0.144196	undirected	NA	NA
107860546	107839832	0.144186	undirected	NA	NA
107847560	107840572	0.144157	undirected	NA	NA
107860116	107867410	0.144146	undirected	NA	NA
107859813	107874868	0.144133	undirected	NA	NA
107843790	107867563	0.144131	undirected	NA	NA
107866053	107866953	0.144095	undirected	NA	NA
107876024	107843790	0.144083	undirected	NA	NA
107870540	107873619	0.144077	undirected	NA	NA
107864187	107867398	0.144075	undirected	NA	NA
124892917	107870775	0.144073	undirected	NA	NA
107845603	107847560	0.144058	undirected	NA	NA
107873360	107860621	0.14402	undirected	NA	NA
107841891	124887905	0.144006	undirected	NA	NA
107848380	107876811	0.143987	undirected	NA	NA
107848380	107878741	0.143952	undirected	NA	NA
107855753	107857613	0.143932	undirected	NA	NA
107860201	124891571	0.143908	undirected	NA	NA
107878009	107843315	0.143898	undirected	NA	NA
107870540	107846802	0.143875	undirected	NA	NA
107864567	107856678	0.143863	undirected	NA	NA
107866563	107857394	0.143855	undirected	NA	NA
107874810	107840527	0.143849	undirected	NA	NA
107840837	124891571	0.14384	undirected	NA	NA
107856339	107862008	0.14384	undirected	NA	NA
107871198	107866451	0.143828	undirected	NA	NA
107861961	107855692	0.143811	undirected	NA	NA
107867410	107862455	0.143806	undirected	NA	NA
107856339	107859684	0.143793	undirected	NA	NA
107871198	107856193	0.143786	undirected	NA	NA
107866563	107858794	0.143786	undirected	NA	NA
107877376	107838760	0.143764	undirected	NA	NA
107848103	107855110	0.143763	undirected	NA	NA
107862583	107867404	0.143749	undirected	NA	NA
107855067	124886980	0.143743	undirected	NA	NA
107843134	107864053	0.143727	undirected	NA	NA
107846187	107839832	0.143725	undirected	NA	NA
107862455	107873360	0.143715	undirected	NA	NA
107873619	107874810	0.143711	undirected	NA	NA
107864567	107860245	0.143698	undirected	NA	NA
107867398	107847560	0.143684	undirected	NA	NA
107864473	107839832	0.143679	undirected	NA	NA
107866451	124893961	0.143674	undirected	NA	NA
107845689	107856339	0.143658	undirected	NA	NA
107871174	107864220	0.143627	undirected	NA	NA
107867334	107867410	0.143626	undirected	NA	NA
107863225	107864473	0.143621	undirected	NA	NA
107843315	107847560	0.143618	undirected	NA	NA
107877992	107857394	0.143605	undirected	NA	NA
107840044	107860201	0.143591	undirected	NA	NA
107848380	107856950	0.143562	undirected	NA	NA
107840837	107847816	0.143538	undirected	NA	NA
107843885	107846928	0.143524	undirected	NA	NA
107878009	107871190	0.143518	undirected	NA	NA
107870540	107862231	0.143512	undirected	NA	NA
107841891	107867404	0.143501	undirected	NA	NA
107877992	107857632	0.143494	undirected	NA	NA
107862104	107847560	0.143494	undirected	NA	NA
124892917	107871190	0.143472	undirected	NA	NA
107863225	107851580	0.143471	undirected	NA	NA
107877992	107870622	0.14347	undirected	NA	NA
107866563	107864417	0.143469	undirected	NA	NA
107867410	107842755	0.143455	undirected	NA	NA
107870540	107871174	0.143449	undirected	NA	NA
107843315	107843790	0.143444	undirected	NA	NA
107855692	107862601	0.143434	undirected	NA	NA
107873709	107866921	0.143406	undirected	NA	NA
107843134	107860621	0.143396	undirected	NA	NA
107877992	107844045	0.143374	undirected	NA	NA
107866563	107862104	0.143358	undirected	NA	NA
107866451	107840837	0.14334	undirected	NA	NA
107871174	107841030	0.143309	undirected	NA	NA
107843134	107873619	0.143306	undirected	NA	NA
107846802	107875361	0.143296	undirected	NA	NA
107850224	107873026	0.143295	undirected	NA	NA
107877992	107846802	0.14328	undirected	NA	NA
107864567	107855110	0.143278	undirected	NA	NA
107867693	107846928	0.143274	undirected	NA	NA
107870855	107843790	0.14327	undirected	NA	NA
124892917	107852649	0.143261	undirected	NA	NA
107843885	107846802	0.143258	undirected	NA	NA
107866563	107853004	0.143253	undirected	NA	NA
107870540	107861857	0.143251	undirected	NA	NA
107867410	107843691	0.14325	undirected	NA	NA
107869165	107857337	0.143247	undirected	NA	NA
107878380	107873360	0.14324	undirected	NA	NA
107873619	107862104	0.143237	undirected	NA	NA
107867404	107843790	0.143231	undirected	NA	NA
107871222	107878009	0.143227	undirected	NA	NA
107843885	107840572	0.143227	undirected	NA	NA
107863225	107864220	0.143202	undirected	NA	NA
107879485	107877376	0.143201	undirected	NA	NA
107856339	107842890	0.143201	undirected	NA	NA
107863225	107870540	0.143194	undirected	NA	NA
107871174	107861857	0.143182	undirected	NA	NA
107848647	107877992	0.143181	undirected	NA	NA
107841134	107873026	0.143171	undirected	NA	NA
107860245	107864678	0.143169	undirected	NA	NA
107867398	107843885	0.143168	undirected	NA	NA
107860201	124893961	0.143155	undirected	NA	NA
107847560	107859062	0.143133	undirected	NA	NA
107866563	107873031	0.143129	undirected	NA	NA
107848380	107866921	0.143108	undirected	NA	NA
107864473	107847816	0.143084	undirected	NA	NA
107839459	107848380	0.143067	undirected	NA	NA
107860201	124895415	0.143051	undirected	NA	NA
124892917	107856527	0.143047	undirected	NA	NA
107840176	107857337	0.143033	undirected	NA	NA
107846802	107840837	0.143032	undirected	NA	NA
107847560	107840266	0.14302	undirected	NA	NA
107848103	107857337	0.143014	undirected	NA	NA
107840572	107840837	0.142992	undirected	NA	NA
107841106	107871174	0.142981	undirected	NA	NA
107843134	107877376	0.142975	undirected	NA	NA
107856678	107843315	0.142975	undirected	NA	NA
107877992	124888613	0.142968	undirected	NA	NA
124886980	107878741	0.142951	undirected	NA	NA
107856678	107866563	0.14295	undirected	NA	NA
107860201	107847816	0.142926	undirected	NA	NA
107841891	107866451	0.142911	undirected	NA	NA
107843885	107861857	0.1429	undirected	NA	NA
107862601	107857613	0.142865	undirected	NA	NA
107855110	107847560	0.142852	undirected	NA	NA
107850262	107856339	0.142847	undirected	NA	NA
107864473	124896061	0.142844	undirected	NA	NA
107860201	107840837	0.142844	undirected	NA	NA
107878009	107839518	0.142844	undirected	NA	NA
107839518	107856339	0.142838	undirected	NA	NA
107856339	107843637	0.142834	undirected	NA	NA
107880011	124896061	0.142834	undirected	NA	NA
107877992	107877376	0.142829	undirected	NA	NA
107867398	107856950	0.142828	undirected	NA	NA
107863225	107850262	0.142791	undirected	NA	NA
107861957	107843790	0.142765	undirected	NA	NA
107871033	107867410	0.142763	undirected	NA	NA
107850244	107866921	0.14274	undirected	NA	NA
107843885	107839832	0.142728	undirected	NA	NA
107878009	107841134	0.142714	undirected	NA	NA
107861803	107859813	0.142695	undirected	NA	NA
107873709	107879680	0.142691	undirected	NA	NA
107859813	124892917	0.142682	undirected	NA	NA
107866563	107840837	0.142659	undirected	NA	NA
107867410	107864220	0.142654	undirected	NA	NA
107840837	107868210	0.142647	undirected	NA	NA
107877992	107851415	0.14263	undirected	NA	NA
107864678	107867404	0.142627	undirected	NA	NA
107871174	107866451	0.142578	undirected	NA	NA
107841891	107860201	0.142577	undirected	NA	NA
107867185	107847560	0.142573	undirected	NA	NA
107866563	107857632	0.142565	undirected	NA	NA
107864087	107859062	0.142558	undirected	NA	NA
107839518	107860546	0.142554	undirected	NA	NA
107867398	107866451	0.142553	undirected	NA	NA
107848647	107848380	0.142524	undirected	NA	NA
107876024	107877376	0.142523	undirected	NA	NA
107878009	124892917	0.142511	undirected	NA	NA
107841891	107847560	0.142504	undirected	NA	NA
107860116	107876811	0.142498	undirected	NA	NA
107866563	107862876	0.142478	undirected	NA	NA
107878009	107867180	0.142466	undirected	NA	NA
107867398	107839518	0.142461	undirected	NA	NA
107871174	124887905	0.142425	undirected	NA	NA
124886980	107851362	0.142424	undirected	NA	NA
107870540	107845996	0.142417	undirected	NA	NA
107877376	107844045	0.142408	undirected	NA	NA
107871174	124896061	0.142401	undirected	NA	NA
107878009	107877005	0.142398	undirected	NA	NA
107855753	124887659	0.142394	undirected	NA	NA
107852649	107857337	0.142393	undirected	NA	NA
107871198	107853538	0.142386	undirected	NA	NA
107858794	107877462	0.142382	undirected	NA	NA
107859062	107851396	0.142369	undirected	NA	NA
107848380	107854357	0.142355	undirected	NA	NA
107843885	107841780	0.142354	undirected	NA	NA
107873026	107847359	0.142349	undirected	NA	NA
107840266	107877376	0.14229	undirected	NA	NA
107855753	107870596	0.142278	undirected	NA	NA
107850244	124887659	0.142274	undirected	NA	NA
107867334	107870596	0.142272	undirected	NA	NA
107848208	107846187	0.142252	undirected	NA	NA
107855692	124889492	0.142243	undirected	NA	NA
107879485	107869445	0.142242	undirected	NA	NA
107866563	107877005	0.142234	undirected	NA	NA
107877992	107855427	0.142228	undirected	NA	NA
107866563	107860207	0.142218	undirected	NA	NA
107841891	107864053	0.142214	undirected	NA	NA
107846928	107877376	0.142209	undirected	NA	NA
107877992	107867563	0.142205	undirected	NA	NA
124894904	107867410	0.142203	undirected	NA	NA
107843885	107855753	0.142196	undirected	NA	NA
107842585	107855692	0.142178	undirected	NA	NA
107877992	107876107	0.142172	undirected	NA	NA
107855110	107859062	0.142166	undirected	NA	NA
107850244	107846187	0.142142	undirected	NA	NA
124893961	124896061	0.142121	undirected	NA	NA
107855110	107860245	0.142116	undirected	NA	NA
107866451	107857337	0.142111	undirected	NA	NA
107867410	124891571	0.142087	undirected	NA	NA
107867398	124892070	0.14207	undirected	NA	NA
107863225	107855692	0.142063	undirected	NA	NA
107855753	107839832	0.142058	undirected	NA	NA
107848380	107847816	0.142043	undirected	NA	NA
107843134	124893961	0.142042	undirected	NA	NA
107842755	107862008	0.142034	undirected	NA	NA
107877992	124891571	0.142032	undirected	NA	NA
107864473	107860621	0.142027	undirected	NA	NA
107866563	107857337	0.141986	undirected	NA	NA
107862008	107861857	0.141984	undirected	NA	NA
107877992	124892070	0.141969	undirected	NA	NA
107864567	107840266	0.141942	undirected	NA	NA
107866563	107858774	0.141938	undirected	NA	NA
107867398	124891571	0.141908	undirected	NA	NA
107873360	124893961	0.141896	undirected	NA	NA
107847560	107848047	0.141878	undirected	NA	NA
107867398	107867693	0.141873	undirected	NA	NA
107848103	107841891	0.141861	undirected	NA	NA
107870540	107860394	0.14186	undirected	NA	NA
107847560	107842455	0.141848	undirected	NA	NA
107867198	107857337	0.141848	undirected	NA	NA
107860245	107843037	0.14182	undirected	NA	NA
107873314	107877376	0.14181	undirected	NA	NA
107843885	107864417	0.141807	undirected	NA	NA
107873026	107876107	0.141805	undirected	NA	NA
107867410	107860054	0.141769	undirected	NA	NA
107871198	107845250	0.141768	undirected	NA	NA
107849096	107855753	0.141767	undirected	NA	NA
107864567	107870540	0.141766	undirected	NA	NA
107866563	107851278	0.141747	undirected	NA	NA
107848647	124893167	0.141746	undirected	NA	NA
107867693	107849984	0.141738	undirected	NA	NA
107870540	124886980	0.141708	undirected	NA	NA
107864567	107847560	0.141698	undirected	NA	NA
107843790	107853404	0.141693	undirected	NA	NA
107877376	107869445	0.14168	undirected	NA	NA
107866563	107871190	0.14168	undirected	NA	NA
107864678	107862008	0.14167	undirected	NA	NA
107859062	107855606	0.141667	undirected	NA	NA
107855110	107871190	0.141666	undirected	NA	NA
107871174	107866993	0.141666	undirected	NA	NA
107879485	107870622	0.141649	undirected	NA	NA
107855692	107876112	0.14163	undirected	NA	NA
107878009	107845996	0.14163	undirected	NA	NA
107856678	107839384	0.141613	undirected	NA	NA
107862008	107847816	0.141608	undirected	NA	NA
107864324	107857337	0.1416	undirected	NA	NA
107848103	107864473	0.141582	undirected	NA	NA
107843885	107860546	0.141561	undirected	NA	NA
107866563	107870540	0.141552	undirected	NA	NA
107848380	107854551	0.141551	undirected	NA	NA
107862008	107866451	0.141546	undirected	NA	NA
107877992	107877462	0.141539	undirected	NA	NA
107876024	107858794	0.141531	undirected	NA	NA
107878009	124896061	0.141527	undirected	NA	NA
107847560	124892070	0.141516	undirected	NA	NA
107856339	107860546	0.141495	undirected	NA	NA
107841134	124892917	0.141483	undirected	NA	NA
107867404	107851838	0.141472	undirected	NA	NA
107854755	107851415	0.14146	undirected	NA	NA
107848647	124887905	0.141453	undirected	NA	NA
107856339	107862455	0.141442	undirected	NA	NA
107842585	107870540	0.141433	undirected	NA	NA
107843134	124892070	0.141433	undirected	NA	NA
107849984	107852649	0.141418	undirected	NA	NA
107860231	107873360	0.141414	undirected	NA	NA
107877992	107843790	0.141406	undirected	NA	NA
107847560	107879455	0.141403	undirected	NA	NA
107851838	107852649	0.141397	undirected	NA	NA
107851396	107875361	0.141395	undirected	NA	NA
107864473	107862455	0.141381	undirected	NA	NA
107864473	107857337	0.14138	undirected	NA	NA
107841891	107877376	0.141372	undirected	NA	NA
107855753	107866921	0.141359	undirected	NA	NA
107867410	107859365	0.141357	undirected	NA	NA
107854755	107871190	0.141341	undirected	NA	NA
107848380	107856801	0.141296	undirected	NA	NA
107873360	107851580	0.141295	undirected	NA	NA
107853722	107867326	0.141283	undirected	NA	NA
107867410	107854551	0.141282	undirected	NA	NA
107867404	124891571	0.14128	undirected	NA	NA
107878009	107856339	0.141241	undirected	NA	NA
107848208	107860546	0.14124	undirected	NA	NA
107866563	124892070	0.141239	undirected	NA	NA
107855692	124893961	0.141228	undirected	NA	NA
107861957	107870540	0.141225	undirected	NA	NA
107864324	107840837	0.141222	undirected	NA	NA
107864473	107856950	0.141217	undirected	NA	NA
107859813	107851396	0.141217	undirected	NA	NA
107859596	107866953	0.141217	undirected	NA	NA
107856678	107840266	0.141199	undirected	NA	NA
107848380	124887659	0.141196	undirected	NA	NA
107877992	107874810	0.141175	undirected	NA	NA
107867404	107860201	0.141174	undirected	NA	NA
107870540	107877936	0.141169	undirected	NA	NA
107861629	107864678	0.141159	undirected	NA	NA
107856339	107866993	0.141154	undirected	NA	NA
107861584	107857337	0.141151	undirected	NA	NA
107866563	107838760	0.141142	undirected	NA	NA
107867398	107840266	0.141139	undirected	NA	NA
107877376	107879455	0.141138	undirected	NA	NA
124886980	107856801	0.141131	undirected	NA	NA
107851838	107874868	0.14113	undirected	NA	NA
107869445	107870622	0.141107	undirected	NA	NA
107871174	107879680	0.141098	undirected	NA	NA
124886980	124893961	0.141095	undirected	NA	NA
107876811	107865815	0.141077	undirected	NA	NA
107867410	107880011	0.141075	undirected	NA	NA
107877992	107842455	0.141068	undirected	NA	NA
107866563	107864023	0.141015	undirected	NA	NA
107848380	107866953	0.141012	undirected	NA	NA
107856678	107860796	0.141009	undirected	NA	NA
107843885	107879441	0.140993	undirected	NA	NA
107870540	124889526	0.140981	undirected	NA	NA
107845996	107856339	0.140975	undirected	NA	NA
107861957	107853332	0.140968	undirected	NA	NA
124886980	107866921	0.140968	undirected	NA	NA
107863225	107848208	0.140968	undirected	NA	NA
107878009	107840176	0.140966	undirected	NA	NA
107876024	107867578	0.140962	undirected	NA	NA
124886980	107855032	0.140953	undirected	NA	NA
107849096	107873709	0.140953	undirected	NA	NA
107877992	107858816	0.140924	undirected	NA	NA
107863069	107862008	0.14091	undirected	NA	NA
107861957	124892070	0.140906	undirected	NA	NA
107870540	107854357	0.140902	undirected	NA	NA
107862008	107873709	0.140897	undirected	NA	NA
107862008	124887659	0.140886	undirected	NA	NA
107867410	124896061	0.14088	undirected	NA	NA
107843691	107873709	0.140879	undirected	NA	NA
107873314	107847560	0.140877	undirected	NA	NA
107878009	107864087	0.140874	undirected	NA	NA
107848380	107851362	0.140868	undirected	NA	NA
107867404	107840266	0.140862	undirected	NA	NA
107867410	107857586	0.140859	undirected	NA	NA
107843134	124887905	0.140857	undirected	NA	NA
107841891	107867410	0.140837	undirected	NA	NA
107863225	107839832	0.140827	undirected	NA	NA
107856678	107861957	0.140816	undirected	NA	NA
107856339	107877992	0.140798	undirected	NA	NA
107876811	107862601	0.140735	undirected	NA	NA
107861989	107855753	0.140712	undirected	NA	NA
107867404	107877462	0.140705	undirected	NA	NA
107850244	107848380	0.140694	undirected	NA	NA
107870540	107845689	0.140687	undirected	NA	NA
107877005	107867404	0.140684	undirected	NA	NA
107856678	107855110	0.140649	undirected	NA	NA
107878009	124889526	0.140641	undirected	NA	NA
107863069	107855692	0.14061	undirected	NA	NA
107851838	107857337	0.14061	undirected	NA	NA
107860546	107873360	0.140601	undirected	NA	NA
107863069	107870540	0.140599	undirected	NA	NA
107873619	107859062	0.140588	undirected	NA	NA
107877376	124891571	0.140586	undirected	NA	NA
107847560	107851415	0.140583	undirected	NA	NA
107859794	107866921	0.140581	undirected	NA	NA
107874964	107855692	0.140576	undirected	NA	NA
107864087	107846802	0.140564	undirected	NA	NA
124892917	107849984	0.140555	undirected	NA	NA
107870540	107843518	0.140552	undirected	NA	NA
107860219	107871174	0.140551	undirected	NA	NA
107859062	107843037	0.140544	undirected	NA	NA
107876811	107866053	0.140539	undirected	NA	NA
107870855	107877376	0.140534	undirected	NA	NA
107866563	107878513	0.140534	undirected	NA	NA
107855110	107868210	0.140525	undirected	NA	NA
107877992	107857337	0.140522	undirected	NA	NA
107871198	107862565	0.140504	undirected	NA	NA
107840837	107852649	0.140501	undirected	NA	NA
107854150	124895415	0.140497	undirected	NA	NA
107861584	107877376	0.140488	undirected	NA	NA
107871033	107860546	0.140469	undirected	NA	NA
107861961	107879680	0.140468	undirected	NA	NA
107871174	107851580	0.14046	undirected	NA	NA
124893167	107846928	0.140456	undirected	NA	NA
107867398	107869445	0.140446	undirected	NA	NA
107873026	124892917	0.140426	undirected	NA	NA
107849096	107876811	0.140418	undirected	NA	NA
107867410	107856950	0.140404	undirected	NA	NA
107855692	107849096	0.1404	undirected	NA	NA
107843790	107878507	0.140399	undirected	NA	NA
107851838	107858794	0.140393	undirected	NA	NA
107871174	107845250	0.140392	undirected	NA	NA
107846928	107857337	0.14039	undirected	NA	NA
107847455	107877992	0.140385	undirected	NA	NA
107874810	107878507	0.140378	undirected	NA	NA
107862008	107880011	0.140351	undirected	NA	NA
107867693	107877992	0.140342	undirected	NA	NA
107870596	107857613	0.140342	undirected	NA	NA
107871174	107865815	0.140336	undirected	NA	NA
107878009	107879985	0.140329	undirected	NA	NA
107847560	107877462	0.140322	undirected	NA	NA
107848647	107879485	0.140318	undirected	NA	NA
107854150	107867398	0.140315	undirected	NA	NA
107856339	107857613	0.140298	undirected	NA	NA
107864678	124892917	0.140294	undirected	NA	NA
107867404	107866451	0.140273	undirected	NA	NA
107867334	107860201	0.140256	undirected	NA	NA
107866563	107843885	0.140193	undirected	NA	NA
107855692	107872802	0.140193	undirected	NA	NA
124894904	107855753	0.140182	undirected	NA	NA
107878459	107873026	0.140167	undirected	NA	NA
107860245	107859062	0.140163	undirected	NA	NA
107863572	107876024	0.140159	undirected	NA	NA
107878009	107853004	0.140158	undirected	NA	NA
107855067	107859596	0.140151	undirected	NA	NA
107859062	107853004	0.140125	undirected	NA	NA
107878009	107858794	0.140113	undirected	NA	NA
107867398	107864473	0.140113	undirected	NA	NA
107862008	107860621	0.140107	undirected	NA	NA
107867398	107851362	0.140081	undirected	NA	NA
107871198	107845689	0.140076	undirected	NA	NA
107866563	124889526	0.140075	undirected	NA	NA
107856678	107853404	0.140065	undirected	NA	NA
107863423	107855692	0.140059	undirected	NA	NA
107855753	107860054	0.140056	undirected	NA	NA
107864115	107843518	0.140056	undirected	NA	NA
107878009	107875361	0.140053	undirected	NA	NA
124886980	107866993	0.140048	undirected	NA	NA
107860203	107878009	0.140047	undirected	NA	NA
107855067	107863225	0.140044	undirected	NA	NA
107867404	107856950	0.140043	undirected	NA	NA
107861629	107839832	0.140037	undirected	NA	NA
107851396	107846802	0.140016	undirected	NA	NA
107843885	107841106	0.140007	undirected	NA	NA
107867410	107849096	0.140007	undirected	NA	NA
107839832	107859365	0.140001	undirected	NA	NA
107880011	107873360	0.13999	undirected	NA	NA
107859062	107867404	0.139984	undirected	NA	NA
107859794	107870596	0.139968	undirected	NA	NA
107870540	107877992	0.139956	undirected	NA	NA
124894904	107870540	0.139928	undirected	NA	NA
107841891	107854551	0.139907	undirected	NA	NA
107851580	107857613	0.139903	undirected	NA	NA
107847560	124888613	0.139898	undirected	NA	NA
107840837	107846928	0.139893	undirected	NA	NA
107855067	107864220	0.139891	undirected	NA	NA
107847560	107852649	0.139889	undirected	NA	NA
107877992	107851838	0.139884	undirected	NA	NA
107867410	107848352	0.139881	undirected	NA	NA
107856339	124895415	0.13988	undirected	NA	NA
107871198	124887659	0.139866	undirected	NA	NA
107859596	107876811	0.139833	undirected	NA	NA
107877992	107879985	0.139827	undirected	NA	NA
107848647	107864473	0.139822	undirected	NA	NA
107864473	107859365	0.139813	undirected	NA	NA
107863225	107870596	0.139806	undirected	NA	NA
124894904	107855692	0.139793	undirected	NA	NA
107841780	107840837	0.13979	undirected	NA	NA
107854150	124893167	0.139786	undirected	NA	NA
107864187	107877992	0.139778	undirected	NA	NA
107870540	107840266	0.139778	undirected	NA	NA
107867398	107864115	0.139772	undirected	NA	NA
107855753	107862455	0.139763	undirected	NA	NA
107867693	107876024	0.139752	undirected	NA	NA
107851838	107875361	0.139732	undirected	NA	NA
107855753	107855032	0.139717	undirected	NA	NA
107843134	107852649	0.139706	undirected	NA	NA
107861957	107840837	0.139702	undirected	NA	NA
107841891	107843037	0.139701	undirected	NA	NA
107845689	124886980	0.139685	undirected	NA	NA
107867410	107860219	0.139655	undirected	NA	NA
107854292	107843134	0.13965	undirected	NA	NA
107843134	107851838	0.139641	undirected	NA	NA
107877992	124888457	0.13963	undirected	NA	NA
107863225	124895415	0.139617	undirected	NA	NA
107866451	124891571	0.139612	undirected	NA	NA
107847560	107851396	0.139607	undirected	NA	NA
107848647	107847560	0.139594	undirected	NA	NA
107856339	107860796	0.139589	undirected	NA	NA
107870540	107864053	0.139582	undirected	NA	NA
107867398	107867410	0.139562	undirected	NA	NA
107867185	107877376	0.13956	undirected	NA	NA
107855067	107848380	0.139558	undirected	NA	NA
124893167	107840837	0.139545	undirected	NA	NA
107843885	107863225	0.139527	undirected	NA	NA
124894904	107878009	0.139509	undirected	NA	NA
107861957	124895415	0.139504	undirected	NA	NA
107866921	107857613	0.139495	undirected	NA	NA
107847699	107863225	0.139491	undirected	NA	NA
107860245	107851415	0.139472	undirected	NA	NA
107847699	107855692	0.13946	undirected	NA	NA
107873026	107873031	0.139459	undirected	NA	NA
107847640	107864053	0.139455	undirected	NA	NA
124886980	124895415	0.139455	undirected	NA	NA
107854150	107840527	0.139439	undirected	NA	NA
107866563	107873314	0.139438	undirected	NA	NA
107867398	107859365	0.139438	undirected	NA	NA
107876024	124893961	0.139436	undirected	NA	NA
124886980	107879680	0.139417	undirected	NA	NA
107848103	107876024	0.139395	undirected	NA	NA
107859813	107846802	0.139392	undirected	NA	NA
107851396	107858794	0.139378	undirected	NA	NA
107851838	107856527	0.139367	undirected	NA	NA
107860245	107840266	0.139354	undirected	NA	NA
107866563	107856527	0.139353	undirected	NA	NA
107841891	107867693	0.139331	undirected	NA	NA
107864567	107843885	0.13931	undirected	NA	NA
107878009	107860207	0.139305	undirected	NA	NA
107856339	107848208	0.139303	undirected	NA	NA
107851396	107843037	0.139293	undirected	NA	NA
107867578	107840837	0.139292	undirected	NA	NA
107876107	107874810	0.139288	undirected	NA	NA
107847458	107857613	0.139284	undirected	NA	NA
107871033	107855692	0.139278	undirected	NA	NA
107843134	107873026	0.139271	undirected	NA	NA
107842585	107857613	0.139266	undirected	NA	NA
107842585	107871174	0.139262	undirected	NA	NA
107841891	124893167	0.139261	undirected	NA	NA
107863225	107866451	0.139259	undirected	NA	NA
107861858	107840837	0.139247	undirected	NA	NA
107855692	107860796	0.139237	undirected	NA	NA
107863423	107870540	0.139222	undirected	NA	NA
107859813	107864678	0.139219	undirected	NA	NA
107870540	107846187	0.139214	undirected	NA	NA
107871174	107862565	0.139213	undirected	NA	NA
107871198	107857586	0.13921	undirected	NA	NA
107856678	107850244	0.139197	undirected	NA	NA
107871174	novel.737	0.139187	undirected	NA	NA
107864115	107867404	0.139187	undirected	NA	NA
107843134	107867693	0.139185	undirected	NA	NA
107875361	107843037	0.139179	undirected	NA	NA
107877462	107857337	0.139161	undirected	NA	NA
107850244	107870540	0.139148	undirected	NA	NA
107843885	124887905	0.139142	undirected	NA	NA
124891571	107857337	0.139137	undirected	NA	NA
107855110	107845742	0.139135	undirected	NA	NA
107855692	107847816	0.139134	undirected	NA	NA
107855110	107867398	0.139133	undirected	NA	NA
107841891	107856339	0.139126	undirected	NA	NA
124894904	107843885	0.139125	undirected	NA	NA
107860201	107857337	0.139124	undirected	NA	NA
107843790	107877376	0.13911	undirected	NA	NA
107855489	107873709	0.139101	undirected	NA	NA
107856678	107840572	0.139097	undirected	NA	NA
107840837	107854551	0.139062	undirected	NA	NA
107855692	107860054	0.139057	undirected	NA	NA
107863225	107860054	0.139055	undirected	NA	NA
107866563	124894467	0.139037	undirected	NA	NA
107860201	107877936	0.139032	undirected	NA	NA
107850244	107860201	0.139022	undirected	NA	NA
107854150	107867693	0.139011	undirected	NA	NA
107850244	107848208	0.138997	undirected	NA	NA
107864473	107856339	0.138984	undirected	NA	NA
107872986	124886980	0.138984	undirected	NA	NA
107878009	107854551	0.138977	undirected	NA	NA
107843134	107846802	0.138959	undirected	NA	NA
107867398	107863694	0.138958	undirected	NA	NA
107864567	107867398	0.138958	undirected	NA	NA
107847560	107862353	0.138944	undirected	NA	NA
107840837	107845627	0.138943	undirected	NA	NA
107863423	107856339	0.138925	undirected	NA	NA
107867404	107869445	0.138925	undirected	NA	NA
107839459	107867398	0.138921	undirected	NA	NA
107863225	107846187	0.138918	undirected	NA	NA
107861957	107855110	0.13891	undirected	NA	NA
107870540	107851362	0.138907	undirected	NA	NA
107856678	107873619	0.138895	undirected	NA	NA
107856339	novel.114	0.138875	undirected	NA	NA
107878009	107850244	0.138872	undirected	NA	NA
107859813	107847560	0.138848	undirected	NA	NA
107840837	107860232	0.138814	undirected	NA	NA
107866563	107856564	0.138805	undirected	NA	NA
107848647	107860201	0.138779	undirected	NA	NA
107858816	107877376	0.138775	undirected	NA	NA
107873026	107857337	0.138773	undirected	NA	NA
124893961	107857337	0.138763	undirected	NA	NA
107843134	107879985	0.138763	undirected	NA	NA
107861957	107852649	0.138763	undirected	NA	NA
107865815	107857613	0.13874	undirected	NA	NA
107861584	107867693	0.138731	undirected	NA	NA
107866563	124891978	0.138692	undirected	NA	NA
107843691	107873360	0.138688	undirected	NA	NA
107876024	107840572	0.138687	undirected	NA	NA
107839459	107863225	0.13867	undirected	NA	NA
107856339	107846187	0.138665	undirected	NA	NA
107843790	107870622	0.13866	undirected	NA	NA
107870540	107879985	0.138652	undirected	NA	NA
107859813	107864417	0.13865	undirected	NA	NA
107867693	124889526	0.138648	undirected	NA	NA
107871033	107876811	0.138635	undirected	NA	NA
107871198	107855067	0.138606	undirected	NA	NA
107860201	107845627	0.138602	undirected	NA	NA
107840044	107848380	0.1386	undirected	NA	NA
107867334	107870540	0.138598	undirected	NA	NA
107856678	107851396	0.138596	undirected	NA	NA
107847560	107879985	0.138595	undirected	NA	NA
107867410	107866053	0.138593	undirected	NA	NA
107867410	107873360	0.138591	undirected	NA	NA
107843885	124886980	0.138585	undirected	NA	NA
107870540	107839832	0.138579	undirected	NA	NA
107848380	novel.114	0.138572	undirected	NA	NA
107843885	107854563	0.138565	undirected	NA	NA
107877992	107851278	0.138562	undirected	NA	NA
107855692	107859684	0.13856	undirected	NA	NA
124892917	107858794	0.138559	undirected	NA	NA
107849984	107843037	0.138555	undirected	NA	NA
107867398	107843790	0.13854	undirected	NA	NA
107855110	107860201	0.138534	undirected	NA	NA
107846802	107843037	0.13853	undirected	NA	NA
107867404	107852649	0.138524	undirected	NA	NA
107864087	107840837	0.138515	undirected	NA	NA
107848208	107866451	0.138506	undirected	NA	NA
107848647	107871174	0.138504	undirected	NA	NA
107867693	107843790	0.138471	undirected	NA	NA
107878009	107849984	0.138462	undirected	NA	NA
107854150	107876024	0.138448	undirected	NA	NA
107878009	107862008	0.138431	undirected	NA	NA
107867410	107841780	0.138371	undirected	NA	NA
107843885	124893167	0.138352	undirected	NA	NA
107878009	107868210	0.138332	undirected	NA	NA
107840837	124893961	0.138331	undirected	NA	NA
107840266	107849984	0.138328	undirected	NA	NA
107871198	107842402	0.13832	undirected	NA	NA
107861957	107857337	0.138312	undirected	NA	NA
107867398	107870622	0.138307	undirected	NA	NA
107855692	107860630	0.138304	undirected	NA	NA
107840266	107879485	0.138304	undirected	NA	NA
107861629	107860201	0.138295	undirected	NA	NA
107850244	107878380	0.138294	undirected	NA	NA
107871198	124893961	0.138293	undirected	NA	NA
107854357	107873709	0.138289	undirected	NA	NA
107854150	107870540	0.138263	undirected	NA	NA
107856678	107840837	0.138257	undirected	NA	NA
107855692	107874301	0.138249	undirected	NA	NA
107876024	107854551	0.138249	undirected	NA	NA
107873619	107869445	0.138244	undirected	NA	NA
107860219	107857613	0.138243	undirected	NA	NA
107847699	107857613	0.138231	undirected	NA	NA
107861957	107840572	0.138226	undirected	NA	NA
107876024	124892917	0.138225	undirected	NA	NA
107864115	107879485	0.138223	undirected	NA	NA
107843885	107843518	0.13822	undirected	NA	NA
107854150	107879485	0.138216	undirected	NA	NA
107867410	107867404	0.138206	undirected	NA	NA
107853206	107860546	0.138197	undirected	NA	NA
107867398	107843134	0.138193	undirected	NA	NA
107863225	107863129	0.138179	undirected	NA	NA
107856678	124889526	0.138177	undirected	NA	NA
107841891	107864115	0.138177	undirected	NA	NA
107854150	107843790	0.138172	undirected	NA	NA
107877992	107853332	0.13813	undirected	NA	NA
107878009	124887905	0.138122	undirected	NA	NA
107863069	107848380	0.138122	undirected	NA	NA
107870540	107864417	0.138094	undirected	NA	NA
107854755	107855606	0.138083	undirected	NA	NA
107866563	124888457	0.13807	undirected	NA	NA
107856339	107843518	0.138062	undirected	NA	NA
107854150	107848647	0.138061	undirected	NA	NA
107845603	107877376	0.13806	undirected	NA	NA
107861957	107860621	0.13804	undirected	NA	NA
107841134	107854755	0.138009	undirected	NA	NA
107848436	107840837	0.137995	undirected	NA	NA
107861957	107870622	0.137972	undirected	NA	NA
107874810	107867326	0.137968	undirected	NA	NA
107864187	107879485	0.137955	undirected	NA	NA
107866563	124895415	0.137954	undirected	NA	NA
107864567	107857337	0.137945	undirected	NA	NA
107860245	107873026	0.137927	undirected	NA	NA
107860201	107861857	0.137919	undirected	NA	NA
107848380	107857586	0.137868	undirected	NA	NA
107843134	107858794	0.137855	undirected	NA	NA
107843885	107871174	0.137841	undirected	NA	NA
107843315	107867404	0.137836	undirected	NA	NA
107867404	107877936	0.137834	undirected	NA	NA
107863225	107847458	0.137833	undirected	NA	NA
107862008	107841030	0.137817	undirected	NA	NA
107858816	107877462	0.13781	undirected	NA	NA
107864678	107840266	0.137794	undirected	NA	NA
107861989	107871174	0.137793	undirected	NA	NA
107874810	107846928	0.137792	undirected	NA	NA
107862455	124896061	0.137785	undirected	NA	NA
107864115	107879985	0.137779	undirected	NA	NA
107843885	107877992	0.137744	undirected	NA	NA
107858794	107840837	0.13773	undirected	NA	NA
107856339	107845627	0.137722	undirected	NA	NA
107877376	124888457	0.137711	undirected	NA	NA
107855753	107880011	0.1377	undirected	NA	NA
107861629	107845627	0.137686	undirected	NA	NA
107856339	107867404	0.13768	undirected	NA	NA
107871174	124893961	0.137668	undirected	NA	NA
107863694	107857337	0.137663	undirected	NA	NA
107876024	107840266	0.137653	undirected	NA	NA
107867563	107877376	0.137644	undirected	NA	NA
124893167	107857337	0.137641	undirected	NA	NA
107878009	107867410	0.137635	undirected	NA	NA
107874810	124893167	0.137633	undirected	NA	NA
107855692	107866420	0.137629	undirected	NA	NA
107861957	107879485	0.137623	undirected	NA	NA
107867398	107860201	0.137618	undirected	NA	NA
107866563	107860621	0.137609	undirected	NA	NA
107847560	107855606	0.137599	undirected	NA	NA
107848380	107861629	0.137586	undirected	NA	NA
107877376	124892070	0.137579	undirected	NA	NA
107866563	107847640	0.137544	undirected	NA	NA
107847560	124891571	0.137526	undirected	NA	NA
107854150	107866451	0.137523	undirected	NA	NA
107867693	124891571	0.137514	undirected	NA	NA
107870058	107874810	0.137489	undirected	NA	NA
107860201	107851580	0.137481	undirected	NA	NA
107854150	107864115	0.13748	undirected	NA	NA
107859062	107853404	0.137478	undirected	NA	NA
124886980	107862455	0.137474	undirected	NA	NA
107840572	107857337	0.137467	undirected	NA	NA
107877992	107840572	0.137466	undirected	NA	NA
107843885	107860231	0.137461	undirected	NA	NA
107878009	107854292	0.13744	undirected	NA	NA
107855692	107877936	0.137423	undirected	NA	NA
107871198	107860621	0.13742	undirected	NA	NA
107872292	107876024	0.137417	undirected	NA	NA
107867398	107873106	0.137411	undirected	NA	NA
107855692	107861857	0.137402	undirected	NA	NA
107851838	107861858	0.137389	undirected	NA	NA
107854357	107871174	0.137384	undirected	NA	NA
107855692	107845627	0.137383	undirected	NA	NA
107860630	107873360	0.137381	undirected	NA	NA
107864473	107860231	0.137372	undirected	NA	NA
107860245	124892917	0.137351	undirected	NA	NA
107848208	107862455	0.137346	undirected	NA	NA
107853206	107866953	0.137338	undirected	NA	NA
107861584	107873026	0.137338	undirected	NA	NA
107867404	107845742	0.137333	undirected	NA	NA
107855110	107852649	0.137333	undirected	NA	NA
107859596	107865815	0.137332	undirected	NA	NA
107873106	107847560	0.137331	undirected	NA	NA
107843315	107869445	0.137327	undirected	NA	NA
107867398	124888613	0.137317	undirected	NA	NA
107872986	107848380	0.137314	undirected	NA	NA
107864115	107876024	0.137302	undirected	NA	NA
107847508	107877376	0.137294	undirected	NA	NA
107850244	107860187	0.13729	undirected	NA	NA
107854551	107857337	0.137283	undirected	NA	NA
107856678	107878507	0.137274	undirected	NA	NA
107839832	124896061	0.137272	undirected	NA	NA
107876024	107862455	0.137267	undirected	NA	NA
107855110	107849984	0.137262	undirected	NA	NA
107860484	107874810	0.137258	undirected	NA	NA
107877992	107862353	0.137244	undirected	NA	NA
107866563	107867326	0.13724	undirected	NA	NA
107843790	107852649	0.137228	undirected	NA	NA
107878009	107854563	0.137223	undirected	NA	NA
124886980	107854357	0.137221	undirected	NA	NA
107863225	107841030	0.137219	undirected	NA	NA
107855110	107870775	0.137209	undirected	NA	NA
107860245	107864324	0.137196	undirected	NA	NA
107866563	107856950	0.137192	undirected	NA	NA
107843885	107854357	0.137189	undirected	NA	NA
107866451	107873360	0.137187	undirected	NA	NA
107878009	107859813	0.137148	undirected	NA	NA
107876024	107864023	0.137145	undirected	NA	NA
107861957	124891571	0.137132	undirected	NA	NA
107848647	107877376	0.137128	undirected	NA	NA
107877992	107860796	0.137127	undirected	NA	NA
107877992	107848352	0.137125	undirected	NA	NA
107856339	107840266	0.137118	undirected	NA	NA
107847560	107874868	0.137106	undirected	NA	NA
107877992	107842890	0.137105	undirected	NA	NA
107877992	107867326	0.137101	undirected	NA	NA
107874810	107853404	0.137088	undirected	NA	NA
107848103	107862008	0.137086	undirected	NA	NA
107849984	107853404	0.137072	undirected	NA	NA
124894904	107877992	0.137071	undirected	NA	NA
107855753	107862601	0.137067	undirected	NA	NA
107856678	107856527	0.137059	undirected	NA	NA
107867404	124893167	0.137057	undirected	NA	NA
107863225	107862565	0.13703	undirected	NA	NA
107867398	107860621	0.137001	undirected	NA	NA
107855692	novel.114	0.136996	undirected	NA	NA
107867398	107853004	0.136993	undirected	NA	NA
107870596	107860201	0.136984	undirected	NA	NA
107867398	107870067	0.136978	undirected	NA	NA
107867404	107843037	0.136976	undirected	NA	NA
107863225	107876112	0.136972	undirected	NA	NA
107843885	107879618	0.136964	undirected	NA	NA
107866563	107850473	0.136959	undirected	NA	NA
107848647	124892070	0.136952	undirected	NA	NA
124886980	107841780	0.136948	undirected	NA	NA
107848647	107856339	0.136936	undirected	NA	NA
107843790	107844045	0.136934	undirected	NA	NA
107878507	107869445	0.136929	undirected	NA	NA
107841134	107849984	0.136915	undirected	NA	NA
107843790	107879485	0.136911	undirected	NA	NA
107855110	107861858	0.136908	undirected	NA	NA
124893167	124887905	0.136899	undirected	NA	NA
107854292	124893167	0.136888	undirected	NA	NA
107846187	107857613	0.136874	undirected	NA	NA
124892917	107840837	0.136871	undirected	NA	NA
107861957	107840266	0.13687	undirected	NA	NA
107864678	107846802	0.13685	undirected	NA	NA
107843134	107843790	0.13685	undirected	NA	NA
107862455	107857337	0.136842	undirected	NA	NA
107843790	107852512	0.136838	undirected	NA	NA
107866563	107845627	0.136832	undirected	NA	NA
107860245	107852649	0.13683	undirected	NA	NA
107878009	107860231	0.136801	undirected	NA	NA
107873026	107879455	0.1368	undirected	NA	NA
107846802	107858794	0.136799	undirected	NA	NA
107848103	107856339	0.13679	undirected	NA	NA
107848380	107855032	0.136765	undirected	NA	NA
107848208	107859365	0.13676	undirected	NA	NA
107840266	107857337	0.136758	undirected	NA	NA
107859596	107862008	0.136757	undirected	NA	NA
107866563	107859365	0.13674	undirected	NA	NA
124893167	124891571	0.136718	undirected	NA	NA
107839518	107867404	0.136691	undirected	NA	NA
107866563	107875361	0.13668	undirected	NA	NA
107856339	107870596	0.13665	undirected	NA	NA
107867410	107848208	0.136647	undirected	NA	NA
107855753	107851580	0.136621	undirected	NA	NA
107863225	107872986	0.136608	undirected	NA	NA
107846187	107860187	0.136604	undirected	NA	NA
107860546	107860201	0.13659	undirected	NA	NA
107847560	107854248	0.136588	undirected	NA	NA
107867185	107864115	0.136583	undirected	NA	NA
107860219	107862008	0.136582	undirected	NA	NA
107840176	107877992	0.136575	undirected	NA	NA
107867410	107845250	0.136573	undirected	NA	NA
107878009	107867198	0.13655	undirected	NA	NA
107850224	107876024	0.136544	undirected	NA	NA
107864473	124892070	0.136535	undirected	NA	NA
107856339	107859365	0.136495	undirected	NA	NA
107840837	124895415	0.136472	undirected	NA	NA
107867404	107871190	0.136471	undirected	NA	NA
107854755	107870775	0.13647	undirected	NA	NA
107841891	124892070	0.136456	undirected	NA	NA
107867693	107872292	0.136454	undirected	NA	NA
107847560	107843518	0.136452	undirected	NA	NA
107847560	107855427	0.136451	undirected	NA	NA
107871198	107854563	0.13645	undirected	NA	NA
107856678	107863694	0.136441	undirected	NA	NA
107841891	107864473	0.13642	undirected	NA	NA
107859062	107851838	0.136419	undirected	NA	NA
107841891	107873619	0.136409	undirected	NA	NA
107870540	107870596	0.136408	undirected	NA	NA
107876024	107851838	0.136401	undirected	NA	NA
107855110	107875361	0.1364	undirected	NA	NA
107847560	107857337	0.136393	undirected	NA	NA
107864567	107859813	0.136385	undirected	NA	NA
107856678	107867693	0.136371	undirected	NA	NA
107843134	107854551	0.136361	undirected	NA	NA
107855692	107870435	0.136358	undirected	NA	NA
107856801	107846187	0.136352	undirected	NA	NA
107854357	107860201	0.136352	undirected	NA	NA
107843790	107870029	0.13635	undirected	NA	NA
107854150	107846928	0.136344	undirected	NA	NA
107878009	107860232	0.136341	undirected	NA	NA
107840617	107877376	0.13634	undirected	NA	NA
107855110	107867693	0.136334	undirected	NA	NA
107850262	107848380	0.13633	undirected	NA	NA
107848208	124893961	0.136329	undirected	NA	NA
107860245	107863642	0.136329	undirected	NA	NA
107854150	107876107	0.136328	undirected	NA	NA
107870540	107855032	0.136327	undirected	NA	NA
107873619	124893167	0.136314	undirected	NA	NA
107876112	107860546	0.136306	undirected	NA	NA
107862104	107877376	0.136302	undirected	NA	NA
107864567	107840837	0.136298	undirected	NA	NA
107843885	107862583	0.136296	undirected	NA	NA
107863225	107841106	0.13627	undirected	NA	NA
107847560	124891978	0.136262	undirected	NA	NA
107848208	107877936	0.136248	undirected	NA	NA
107847557	107848380	0.136245	undirected	NA	NA
107867693	124893167	0.136236	undirected	NA	NA
107855692	107859365	0.136227	undirected	NA	NA
107849984	107874868	0.136222	undirected	NA	NA
107843790	107867326	0.13622	undirected	NA	NA
107849984	107869445	0.136216	undirected	NA	NA
107867410	124893961	0.136204	undirected	NA	NA
107855753	124895415	0.136203	undirected	NA	NA
107846928	107869445	0.136199	undirected	NA	NA
107866563	107867185	0.136184	undirected	NA	NA
107878009	107850473	0.13618	undirected	NA	NA
107871198	124895415	0.136145	undirected	NA	NA
107878009	107859062	0.136143	undirected	NA	NA
107846802	107857337	0.136139	undirected	NA	NA
107848380	107842402	0.136129	undirected	NA	NA
107862008	107845627	0.136125	undirected	NA	NA
107863069	107871174	0.136123	undirected	NA	NA
107876811	107864220	0.136116	undirected	NA	NA
107864115	107843134	0.136114	undirected	NA	NA
107873360	107856950	0.136112	undirected	NA	NA
107871198	107858618	0.13611	undirected	NA	NA
107855110	107860621	0.136099	undirected	NA	NA
107855692	107857586	0.136093	undirected	NA	NA
107841891	107841106	0.136088	undirected	NA	NA
107867398	107845627	0.136082	undirected	NA	NA
107856801	107873709	0.136063	undirected	NA	NA
107861803	107877992	0.136037	undirected	NA	NA
107871033	107862008	0.136031	undirected	NA	NA
107863069	107856339	0.13603	undirected	NA	NA
107854150	107873106	0.136029	undirected	NA	NA
107856339	107848352	0.136026	undirected	NA	NA
107864567	107877376	0.136025	undirected	NA	NA
107855067	107866953	0.136013	undirected	NA	NA
107871033	107855753	0.136008	undirected	NA	NA
107863423	107843885	0.136001	undirected	NA	NA
107867398	107878217	0.135999	undirected	NA	NA
107858816	107843790	0.135997	undirected	NA	NA
107851838	107877462	0.135975	undirected	NA	NA
107867693	107870622	0.135974	undirected	NA	NA
107873026	107858794	0.135959	undirected	NA	NA
107877992	107863501	0.135954	undirected	NA	NA
107867410	107846928	0.135946	undirected	NA	NA
107841134	107851838	0.135939	undirected	NA	NA
107856339	107861857	0.135926	undirected	NA	NA
107856678	107841134	0.135925	undirected	NA	NA
107855753	107861857	0.135912	undirected	NA	NA
107855110	107855606	0.13591	undirected	NA	NA
107848647	107864115	0.135904	undirected	NA	NA
107847640	107846928	0.135892	undirected	NA	NA
107873705	107873026	0.135892	undirected	NA	NA
107860546	107857613	0.13589	undirected	NA	NA
107871174	107841780	0.135878	undirected	NA	NA
107860245	107874868	0.13587	undirected	NA	NA
107867410	107845742	0.135868	undirected	NA	NA
107876024	107841780	0.135866	undirected	NA	NA
107847458	107867410	0.135865	undirected	NA	NA
107861957	124888613	0.135854	undirected	NA	NA
107856339	107839832	0.135849	undirected	NA	NA
107855110	107862583	0.135841	undirected	NA	NA
107863225	124896061	0.135833	undirected	NA	NA
107875361	107868210	0.135831	undirected	NA	NA
107846187	124896061	0.135826	undirected	NA	NA
107873709	107857613	0.135819	undirected	NA	NA
107861957	107843518	0.135819	undirected	NA	NA
107866953	107864220	0.135809	undirected	NA	NA
107848103	107840572	0.135802	undirected	NA	NA
107873360	107842402	0.135795	undirected	NA	NA
107842585	107843885	0.135788	undirected	NA	NA
107863225	107873360	0.135786	undirected	NA	NA
107867546	107874810	0.135783	undirected	NA	NA
107867410	107862565	0.135773	undirected	NA	NA
107863423	107848380	0.135771	undirected	NA	NA
107866563	107864324	0.135761	undirected	NA	NA
107866563	107876107	0.135749	undirected	NA	NA
107863572	107847560	0.135742	undirected	NA	NA
107856339	107860054	0.135741	undirected	NA	NA
107878009	107863129	0.135739	undirected	NA	NA
107867410	107866993	0.135739	undirected	NA	NA
107864473	124891571	0.135738	undirected	NA	NA
107855110	107846928	0.135737	undirected	NA	NA
107878009	107845889	0.135735	undirected	NA	NA
107860201	107855032	0.135734	undirected	NA	NA
107851838	107856950	0.135731	undirected	NA	NA
107873709	107871174	0.13573	undirected	NA	NA
107863225	107862455	0.135721	undirected	NA	NA
107842585	107860201	0.135698	undirected	NA	NA
107848103	107848380	0.135693	undirected	NA	NA
107859596	107880011	0.13569	undirected	NA	NA
107876024	124893167	0.135682	undirected	NA	NA
107867334	107843885	0.135675	undirected	NA	NA
107848208	107866921	0.135667	undirected	NA	NA
107840044	107848208	0.135664	undirected	NA	NA
107855067	107866053	0.13566	undirected	NA	NA
107843885	107845250	0.135658	undirected	NA	NA
107860201	107880011	0.135647	undirected	NA	NA
107870540	107868210	0.135645	undirected	NA	NA
107856339	107877936	0.135645	undirected	NA	NA
107840617	107874810	0.135631	undirected	NA	NA
107878380	107871174	0.135617	undirected	NA	NA
107863225	107860630	0.135616	undirected	NA	NA
107854150	124893961	0.135615	undirected	NA	NA
107843134	107860201	0.135604	undirected	NA	NA
107847560	107853004	0.135604	undirected	NA	NA
107855692	107863129	0.135602	undirected	NA	NA
107861957	107864115	0.135601	undirected	NA	NA
107873360	107859365	0.135581	undirected	NA	NA
107860245	107867404	0.13558	undirected	NA	NA
107847560	107840837	0.135561	undirected	NA	NA
107857613	124887659	0.135558	undirected	NA	NA
107856339	124896061	0.135557	undirected	NA	NA
107871198	107856339	0.13555	undirected	NA	NA
107843037	107857337	0.135545	undirected	NA	NA
107856801	107860201	0.135537	undirected	NA	NA
107867198	107843885	0.135524	undirected	NA	NA
124886980	107876112	0.135509	undirected	NA	NA
107843134	124892917	0.135501	undirected	NA	NA
107854755	107873026	0.135498	undirected	NA	NA
107867398	124893167	0.135496	undirected	NA	NA
107862104	107840837	0.13549	undirected	NA	NA
124886980	107860187	0.135481	undirected	NA	NA
107864567	107852275	0.135478	undirected	NA	NA
107846187	107878380	0.135469	undirected	NA	NA
107866563	107848352	0.135468	undirected	NA	NA
107856678	107877462	0.135462	undirected	NA	NA
107856678	107875361	0.135448	undirected	NA	NA
107856678	107860621	0.135446	undirected	NA	NA
107855692	107856193	0.135432	undirected	NA	NA
107877992	107866451	0.135408	undirected	NA	NA
107870540	107879618	0.135408	undirected	NA	NA
107843790	107873031	0.135402	undirected	NA	NA
107879485	124888613	0.135402	undirected	NA	NA
107876024	107843037	0.135394	undirected	NA	NA
107860546	107866993	0.135388	undirected	NA	NA
107842585	107855753	0.135385	undirected	NA	NA
107871198	107850262	0.135366	undirected	NA	NA
107848103	107873360	0.135366	undirected	NA	NA
107841891	107841181	0.135353	undirected	NA	NA
107841891	107848380	0.135343	undirected	NA	NA
107867398	107864678	0.135335	undirected	NA	NA
107847560	107840527	0.13532	undirected	NA	NA
107867398	107861629	0.135317	undirected	NA	NA
107843134	107864473	0.135302	undirected	NA	NA
107878009	107861857	0.135299	undirected	NA	NA
107855753	107863129	0.135297	undirected	NA	NA
107847458	107856339	0.135293	undirected	NA	NA
107860245	124888613	0.135279	undirected	NA	NA
107845689	107855753	0.135277	undirected	NA	NA
107873026	107867404	0.135273	undirected	NA	NA
107862008	107860187	0.135266	undirected	NA	NA
107858794	107875361	0.135253	undirected	NA	NA
107855692	107871174	0.135251	undirected	NA	NA
107878009	107860245	0.135243	undirected	NA	NA
107856339	107856950	0.135233	undirected	NA	NA
107866563	107878459	0.135224	undirected	NA	NA
107854150	124888457	0.135215	undirected	NA	NA
107855110	107845627	0.135215	undirected	NA	NA
107855692	107845742	0.135202	undirected	NA	NA
107867410	107843518	0.135184	undirected	NA	NA
[truncated: 61,835 more rows]
