# Supplementary material for: Efficient In Vitro Regeneration System and Comparative Transcriptome Analysis Offer Insight into the Early Development Characteristics of Explants from Cotyledon with Partial Petiole in Small-Fruited Pepper (Capsicum annuum)
Source: Int J Mol Sci. 2024 Jul 9;25(14):7547. doi: 10.3390/ijms25147547 (PMC11277545; doi:10.3390/ijms25147547)
Supplement: Supplementary file 1 [file ijms-25-07547-s001.zip › Supplementary Table/Supplementary Table S4.xls]

## Sheet: Sheet1
Supplementary Table S4 Tan module network diagram builds raw data
fromNode	toNode	weight	direction	fromAltName	toAltName
107852034	124895540	0.179119	undirected	NA	NA
107863000	124894483	0.175229	undirected	NA	NA
107852034	107870563	0.174696	undirected	NA	NA
107847821	107852034	0.17316	undirected	NA	NA
107852034	107862898	0.170404	undirected	NA	NA
107852034	107875280	0.170115	undirected	NA	NA
107870923	107845794	0.167657	undirected	NA	NA
107863000	107870923	0.165352	undirected	NA	NA
107877654	107867558	0.164943	undirected	NA	NA
107852034	107863138	0.164852	undirected	NA	NA
107867642	107852733	0.164648	undirected	NA	NA
107863138	107846860	0.164625	undirected	NA	NA
107874082	107877654	0.164612	undirected	NA	NA
107874082	107875487	0.164282	undirected	NA	NA
107870923	107862652	0.164218	undirected	NA	NA
107847821	107862462	0.16401	undirected	NA	NA
107862462	107852034	0.163532	undirected	NA	NA
107852034	124894833	0.163529	undirected	NA	NA
107874082	107870923	0.163299	undirected	NA	NA
107847821	107852733	0.163074	undirected	NA	NA
107870135	107846860	0.163062	undirected	NA	NA
107870923	107849565	0.16306	undirected	NA	NA
124895540	107846860	0.162861	undirected	NA	NA
107852034	107851946	0.162755	undirected	NA	NA
107840399	107870923	0.162595	undirected	NA	NA
107846853	107870923	0.162395	undirected	NA	NA
107852034	107846860	0.161222	undirected	NA	NA
107870923	124894483	0.161168	undirected	NA	NA
107863000	107851795	0.161151	undirected	NA	NA
107852034	107874120	0.161003	undirected	NA	NA
107847821	107858769	0.160862	undirected	NA	NA
107851188	107846860	0.160827	undirected	NA	NA
107852034	107841568	0.160642	undirected	NA	NA
107852034	107870135	0.160452	undirected	NA	NA
107874120	107846860	0.160334	undirected	NA	NA
107868406	107845794	0.160181	undirected	NA	NA
107849565	107855895	0.160055	undirected	NA	NA
107877654	107862652	0.159388	undirected	NA	NA
107852034	107868283	0.158982	undirected	NA	NA
107852034	107853887	0.158522	undirected	NA	NA
107877654	107849565	0.158446	undirected	NA	NA
107852034	107867041	0.158229	undirected	NA	NA
107852034	107868264	0.158013	undirected	NA	NA
107877654	107843886	0.157741	undirected	NA	NA
107867642	107870923	0.157484	undirected	NA	NA
107868406	107870923	0.15713	undirected	NA	NA
107852034	107851424	0.157101	undirected	NA	NA
107849565	107867558	0.156994	undirected	NA	NA
107852034	107864233	0.15697	undirected	NA	NA
107877654	107866079	0.156946	undirected	NA	NA
107867642	107852034	0.156856	undirected	NA	NA
107862652	124894483	0.156581	undirected	NA	NA
107875487	107862652	0.156581	undirected	NA	NA
107847821	107868158	0.156517	undirected	NA	NA
107867642	107862778	0.156457	undirected	NA	NA
107852034	107877854	0.156352	undirected	NA	NA
107852034	107875566	0.156329	undirected	NA	NA
107870923	107855895	0.156275	undirected	NA	NA
107852034	124894994	0.156273	undirected	NA	NA
107852034	107866820	0.156268	undirected	NA	NA
107871066	107846860	0.156227	undirected	NA	NA
107878665	107846860	0.156211	undirected	NA	NA
107870923	107852733	0.156129	undirected	NA	NA
107851981	107863000	0.155965	undirected	NA	NA
107840399	124894483	0.155699	undirected	NA	NA
124894994	107845794	0.155669	undirected	NA	NA
107867642	107847821	0.155467	undirected	NA	NA
107851981	107870923	0.155366	undirected	NA	NA
107849565	124894483	0.155224	undirected	NA	NA
107840399	107846853	0.155092	undirected	NA	NA
107852034	107871066	0.155058	undirected	NA	NA
107847821	124894994	0.154875	undirected	NA	NA
107852034	novel.150	0.154605	undirected	NA	NA
107867642	107858769	0.154374	undirected	NA	NA
107867642	107874625	0.154275	undirected	NA	NA
107852034	107859724	0.154238	undirected	NA	NA
107867642	124896723	0.154195	undirected	NA	NA
107847821	107862778	0.154184	undirected	NA	NA
124886363	107846860	0.15416	undirected	NA	NA
107846860	124897238	0.154146	undirected	NA	NA
107846860	124885209	0.154071	undirected	NA	NA
107847821	107866820	0.154039	undirected	NA	NA
107840399	107868406	0.153776	undirected	NA	NA
107852034	124888651	0.153719	undirected	NA	NA
107847821	107874625	0.153699	undirected	NA	NA
107852034	124885209	0.153634	undirected	NA	NA
107847821	107846853	0.153613	undirected	NA	NA
107852034	124886363	0.153602	undirected	NA	NA
107847821	107858806	0.153391	undirected	NA	NA
107852034	107865714	0.153312	undirected	NA	NA
107846860	124894833	0.153311	undirected	NA	NA
107841568	107846860	0.153297	undirected	NA	NA
107874082	124894483	0.153277	undirected	NA	NA
107867642	107842318	0.153244	undirected	NA	NA
107867642	107877854	0.153147	undirected	NA	NA
107877654	107855895	0.153146	undirected	NA	NA
107870923	107870106	0.15306	undirected	NA	NA
107852034	107849738	0.15305	undirected	NA	NA
107867642	107868406	0.153007	undirected	NA	NA
107877654	107862513	0.152837	undirected	NA	NA
107852034	107868158	0.152825	undirected	NA	NA
107847821	107860738	0.152629	undirected	NA	NA
107874082	107843886	0.152606	undirected	NA	NA
107867642	107846853	0.152476	undirected	NA	NA
107867429	107849565	0.152321	undirected	NA	NA
107877854	107858806	0.152211	undirected	NA	NA
107852034	107862808	0.152092	undirected	NA	NA
107847821	107846860	0.152085	undirected	NA	NA
107862462	107845794	0.151979	undirected	NA	NA
107852034	107877437	0.151947	undirected	NA	NA
107868406	107846853	0.151777	undirected	NA	NA
107867642	107840399	0.151534	undirected	NA	NA
107867642	107854919	0.151503	undirected	NA	NA
107846389	107875487	0.151425	undirected	NA	NA
107840399	107845794	0.151328	undirected	NA	NA
107846389	107870923	0.151328	undirected	NA	NA
107877654	124898794	0.151175	undirected	NA	NA
107847821	107868406	0.150987	undirected	NA	NA
107867642	107859012	0.150903	undirected	NA	NA
107877654	107846871	0.150892	undirected	NA	NA
107874082	107862652	0.150774	undirected	NA	NA
107851855	107877654	0.15069	undirected	NA	NA
124895540	107845794	0.150607	undirected	NA	NA
107867429	107877654	0.150576	undirected	NA	NA
107840399	107874625	0.150568	undirected	NA	NA
107849565	107862652	0.150518	undirected	NA	NA
107846860	novel.150	0.150517	undirected	NA	NA
107840399	107851981	0.150497	undirected	NA	NA
107877887	107846860	0.150367	undirected	NA	NA
107875487	107849565	0.150326	undirected	NA	NA
107877654	107875487	0.150258	undirected	NA	NA
107847821	107859012	0.15025	undirected	NA	NA
124895153	107846860	0.150209	undirected	NA	NA
107847821	107842318	0.150179	undirected	NA	NA
107874082	107849565	0.150032	undirected	NA	NA
107867642	107862462	0.150009	undirected	NA	NA
107877654	107849746	0.149974	undirected	NA	NA
107852034	107863490	0.149955	undirected	NA	NA
107870923	107851795	0.149921	undirected	NA	NA
107852034	novel.1184	0.14988	undirected	NA	NA
107877854	107852733	0.149698	undirected	NA	NA
107867642	107845794	0.149463	undirected	NA	NA
107849565	107876333	0.14946	undirected	NA	NA
107862652	107855895	0.149362	undirected	NA	NA
107847821	107845794	0.149362	undirected	NA	NA
107853887	107846860	0.149243	undirected	NA	NA
107852034	107847548	0.149236	undirected	NA	NA
107862632	107877654	0.149226	undirected	NA	NA
107852034	124889457	0.148969	undirected	NA	NA
107863000	107845794	0.148824	undirected	NA	NA
107852034	107868255	0.148723	undirected	NA	NA
107874082	107855895	0.14858	undirected	NA	NA
107840399	124896723	0.148571	undirected	NA	NA
107846389	107860738	0.148501	undirected	NA	NA
124895540	novel.150	0.148469	undirected	NA	NA
107874082	107852733	0.148441	undirected	NA	NA
107851981	107869851	0.147961	undirected	NA	NA
107869851	107863000	0.147844	undirected	NA	NA
107847821	107870923	0.147784	undirected	NA	NA
107843886	107862652	0.147615	undirected	NA	NA
107866820	107878665	0.147539	undirected	NA	NA
107878565	124898794	0.147527	undirected	NA	NA
107863000	107843865	0.14748	undirected	NA	NA
107869851	107870923	0.147448	undirected	NA	NA
107847367	107870923	0.147428	undirected	NA	NA
107840079	107875997	0.147423	undirected	NA	NA
107862462	107846853	0.147391	undirected	NA	NA
107867642	107860738	0.147317	undirected	NA	NA
107877654	107875651	0.14731	undirected	NA	NA
107877654	107878110	0.147294	undirected	NA	NA
107852034	124895153	0.147203	undirected	NA	NA
107877854	124888651	0.147113	undirected	NA	NA
107852034	107851188	0.147039	undirected	NA	NA
107866820	107846860	0.147027	undirected	NA	NA
107852034	107868412	0.146993	undirected	NA	NA
107877654	107880002	0.146929	undirected	NA	NA
107852034	107852636	0.146901	undirected	NA	NA
124889457	107846860	0.146812	undirected	NA	NA
107847821	107851611	0.146765	undirected	NA	NA
107874082	107840079	0.146744	undirected	NA	NA
107862462	107852733	0.146724	undirected	NA	NA
107840079	107867218	0.14668	undirected	NA	NA
107852034	107851611	0.146638	undirected	NA	NA
107848573	107874082	0.146545	undirected	NA	NA
107868406	124894483	0.146532	undirected	NA	NA
107862462	107877854	0.146475	undirected	NA	NA
107874082	107867558	0.146464	undirected	NA	NA
107840399	107862778	0.146392	undirected	NA	NA
107870563	107847992	0.146379	undirected	NA	NA
107862652	107867558	0.146352	undirected	NA	NA
107870923	107867558	0.146332	undirected	NA	NA
107852034	107878665	0.146321	undirected	NA	NA
107867218	124890825	0.146281	undirected	NA	NA
107852636	107846860	0.146272	undirected	NA	NA
107874082	107880002	0.146234	undirected	NA	NA
107852034	124897238	0.146218	undirected	NA	NA
107877854	107867981	0.146199	undirected	NA	NA
107870923	107846155	0.146159	undirected	NA	NA
107868406	107862652	0.146136	undirected	NA	NA
107867642	107840422	0.146085	undirected	NA	NA
107867230	107877654	0.146084	undirected	NA	NA
107849565	107845794	0.14604	undirected	NA	NA
107863000	107861655	0.146035	undirected	NA	NA
107877854	107858769	0.145946	undirected	NA	NA
107847821	124896723	0.145929	undirected	NA	NA
107849565	107851795	0.145885	undirected	NA	NA
107862652	107845794	0.145883	undirected	NA	NA
107843886	107867558	0.145799	undirected	NA	NA
107875487	107870923	0.145771	undirected	NA	NA
107862462	107862778	0.145764	undirected	NA	NA
107867642	124894994	0.14566	undirected	NA	NA
107863000	107846155	0.145553	undirected	NA	NA
107863000	107867558	0.145497	undirected	NA	NA
107840399	107874082	0.145495	undirected	NA	NA
107852034	107843145	0.145434	undirected	NA	NA
107848573	107846389	0.145365	undirected	NA	NA
107845794	107855895	0.145314	undirected	NA	NA
107847367	107845794	0.145267	undirected	NA	NA
107874082	107874625	0.145076	undirected	NA	NA
107877654	107870923	0.145067	undirected	NA	NA
107877654	107875997	0.14503	undirected	NA	NA
107862462	107846860	0.144912	undirected	NA	NA
107867429	107862652	0.144826	undirected	NA	NA
107870563	107858806	0.144824	undirected	NA	NA
107875487	107867218	0.1448	undirected	NA	NA
107878565	107863389	0.144781	undirected	NA	NA
107851981	107875434	0.144779	undirected	NA	NA
107855895	124894483	0.144773	undirected	NA	NA
107867041	107851946	0.14474	undirected	NA	NA
107868406	107851795	0.144679	undirected	NA	NA
107840399	107877654	0.144619	undirected	NA	NA
107847821	107840422	0.1445	undirected	NA	NA
107878565	107877654	0.144482	undirected	NA	NA
107875434	124894483	0.144428	undirected	NA	NA
107852034	107847992	0.14441	undirected	NA	NA
107877654	107845953	0.144339	undirected	NA	NA
107846389	107852733	0.144337	undirected	NA	NA
107840399	107852733	0.144321	undirected	NA	NA
107868406	107874082	0.144272	undirected	NA	NA
107863000	107870106	0.144144	undirected	NA	NA
107840399	107851795	0.143983	undirected	NA	NA
107851981	107868406	0.143906	undirected	NA	NA
107875487	107852733	0.143905	undirected	NA	NA
107861895	107877654	0.14381	undirected	NA	NA
107840079	124890825	0.143774	undirected	NA	NA
107843886	107849565	0.143748	undirected	NA	NA
107870563	107846860	0.143742	undirected	NA	NA
107877854	107860738	0.143696	undirected	NA	NA
107863000	124893254	0.143681	undirected	NA	NA
107840079	107839267	0.143673	undirected	NA	NA
107862778	107870923	0.143667	undirected	NA	NA
107840399	107857197	0.143652	undirected	NA	NA
107848573	107847367	0.143619	undirected	NA	NA
107852034	107847367	0.14357	undirected	NA	NA
107867642	124888651	0.143546	undirected	NA	NA
107875487	107847367	0.143486	undirected	NA	NA
107862652	107851795	0.143482	undirected	NA	NA
107870923	107842318	0.143461	undirected	NA	NA
107859724	107847992	0.143457	undirected	NA	NA
107849565	107861655	0.143423	undirected	NA	NA
107843886	107880002	0.143392	undirected	NA	NA
107849565	124898794	0.14331	undirected	NA	NA
107862778	107858769	0.14325	undirected	NA	NA
107870563	107851611	0.143228	undirected	NA	NA
107877654	107857197	0.143179	undirected	NA	NA
107874625	107862652	0.143025	undirected	NA	NA
107875280	107862898	0.142937	undirected	NA	NA
107852034	107848414	0.142895	undirected	NA	NA
107870923	107874625	0.142864	undirected	NA	NA
107877654	107842249	0.142858	undirected	NA	NA
107869851	107875434	0.142826	undirected	NA	NA
107870923	107866079	0.142819	undirected	NA	NA
107845794	124894483	0.142764	undirected	NA	NA
107877654	124892282	0.142754	undirected	NA	NA
107879488	107846860	0.142735	undirected	NA	NA
107877654	124894483	0.142726	undirected	NA	NA
107852034	107867981	0.142681	undirected	NA	NA
107840079	107846389	0.142544	undirected	NA	NA
107851946	107851611	0.142475	undirected	NA	NA
107852034	107877887	0.142433	undirected	NA	NA
107867429	107874082	0.142431	undirected	NA	NA
107848573	107867218	0.142379	undirected	NA	NA
107870923	107843061	0.142309	undirected	NA	NA
107863000	107857197	0.142268	undirected	NA	NA
107875280	107846860	0.142267	undirected	NA	NA
107848573	107862652	0.142185	undirected	NA	NA
107852034	107856751	0.142116	undirected	NA	NA
107853975	107877654	0.14211	undirected	NA	NA
107868406	107849565	0.142042	undirected	NA	NA
107852733	107858806	0.142037	undirected	NA	NA
107848573	107870923	0.142009	undirected	NA	NA
107874120	novel.150	0.141991	undirected	NA	NA
107874082	107867218	0.141968	undirected	NA	NA
107847821	107847992	0.141956	undirected	NA	NA
107846389	107847992	0.141947	undirected	NA	NA
107868406	107863000	0.141869	undirected	NA	NA
107848573	107843061	0.141831	undirected	NA	NA
124889457	124885209	0.141709	undirected	NA	NA
107862808	107846860	0.141701	undirected	NA	NA
107863000	107852733	0.141701	undirected	NA	NA
107840399	107862652	0.141615	undirected	NA	NA
124888651	107858769	0.141592	undirected	NA	NA
107848414	107846860	0.141565	undirected	NA	NA
107847821	107840399	0.141509	undirected	NA	NA
107840863	107859428	0.141481	undirected	NA	NA
107846860	107875566	0.141451	undirected	NA	NA
107875997	107849565	0.141439	undirected	NA	NA
107870923	107860738	0.141301	undirected	NA	NA
107859012	107845794	0.141282	undirected	NA	NA
107877654	107842975	0.141197	undirected	NA	NA
107877654	107862073	0.141174	undirected	NA	NA
107859012	107849565	0.141105	undirected	NA	NA
107877654	107846389	0.141098	undirected	NA	NA
107846860	107849738	0.141075	undirected	NA	NA
107877654	107863000	0.140987	undirected	NA	NA
107851981	124894483	0.140969	undirected	NA	NA
107862632	107843886	0.140821	undirected	NA	NA
107843865	124894483	0.140814	undirected	NA	NA
107870923	124896723	0.140764	undirected	NA	NA
107859724	107860738	0.140744	undirected	NA	NA
107862778	107866820	0.14073	undirected	NA	NA
107868255	107851946	0.140717	undirected	NA	NA
107841568	107868158	0.140692	undirected	NA	NA
107874082	107859012	0.140619	undirected	NA	NA
107862652	107870106	0.140614	undirected	NA	NA
107852733	107849565	0.140609	undirected	NA	NA
107852733	107858769	0.140464	undirected	NA	NA
124888651	107852733	0.140436	undirected	NA	NA
124895540	107841568	0.140413	undirected	NA	NA
107870923	107861655	0.140404	undirected	NA	NA
107877654	124890125	0.140396	undirected	NA	NA
107862462	107870923	0.140328	undirected	NA	NA
107846853	124894483	0.140323	undirected	NA	NA
107877654	107859428	0.140304	undirected	NA	NA
124894994	124895540	0.140238	undirected	NA	NA
107863000	107873468	0.140125	undirected	NA	NA
107870923	107858769	0.140123	undirected	NA	NA
107839216	107839267	0.140094	undirected	NA	NA
107867642	107875487	0.140084	undirected	NA	NA
107877654	107873334	0.140064	undirected	NA	NA
107852733	107859012	0.140042	undirected	NA	NA
107859724	107852733	0.13999	undirected	NA	NA
107877854	107859012	0.139954	undirected	NA	NA
107840399	107863000	0.139941	undirected	NA	NA
107868406	107855895	0.139926	undirected	NA	NA
107847821	107867981	0.139829	undirected	NA	NA
107875434	107870923	0.139811	undirected	NA	NA
107868275	107840863	0.139779	undirected	NA	NA
107840422	107877854	0.139779	undirected	NA	NA
107877854	107859724	0.139746	undirected	NA	NA
107867642	107868158	0.139738	undirected	NA	NA
107863389	107851946	0.13971	undirected	NA	NA
124888651	107858806	0.139671	undirected	NA	NA
107874082	107845794	0.139671	undirected	NA	NA
107840422	107852733	0.139655	undirected	NA	NA
107840863	107847865	0.13964	undirected	NA	NA
107852034	107879488	0.139616	undirected	NA	NA
107848573	107840079	0.139594	undirected	NA	NA
107858769	107842318	0.139558	undirected	NA	NA
107839267	107867218	0.139493	undirected	NA	NA
107840399	107858769	0.139487	undirected	NA	NA
107849565	107855892	0.139457	undirected	NA	NA
107840079	107855895	0.139439	undirected	NA	NA
107852733	107862652	0.139437	undirected	NA	NA
107840079	107849565	0.13943	undirected	NA	NA
107863000	107875434	0.139419	undirected	NA	NA
107852733	107847992	0.139414	undirected	NA	NA
107849565	107857197	0.139361	undirected	NA	NA
124894483	107867558	0.139341	undirected	NA	NA
124894994	107870563	0.13934	undirected	NA	NA
107847821	107877854	0.139314	undirected	NA	NA
107875177	107851946	0.139296	undirected	NA	NA
107858769	107845794	0.139287	undirected	NA	NA
107874082	107847992	0.139286	undirected	NA	NA
107875487	107843886	0.139234	undirected	NA	NA
107874082	107846389	0.139193	undirected	NA	NA
107851795	107855895	0.13919	undirected	NA	NA
107873657	107862652	0.139105	undirected	NA	NA
107859724	107858806	0.139089	undirected	NA	NA
107852034	107874596	0.139082	undirected	NA	NA
107863000	124890125	0.13904	undirected	NA	NA
107847821	novel.2111	0.139029	undirected	NA	NA
107846853	107845794	0.13902	undirected	NA	NA
107863000	107855895	0.138962	undirected	NA	NA
107867642	107867401	0.138946	undirected	NA	NA
107877654	107845114	0.138945	undirected	NA	NA
107868406	107874625	0.138944	undirected	NA	NA
107847367	107860738	0.138846	undirected	NA	NA
107848573	107860738	0.138845	undirected	NA	NA
107852034	107871368	0.138781	undirected	NA	NA
107856184	107873657	0.138739	undirected	NA	NA
107862778	107877854	0.138738	undirected	NA	NA
107867218	107862652	0.138726	undirected	NA	NA
107867218	107872517	0.138608	undirected	NA	NA
107840079	107877654	0.138562	undirected	NA	NA
107874082	107860738	0.138557	undirected	NA	NA
107846853	107863000	0.138512	undirected	NA	NA
107847367	107847992	0.138491	undirected	NA	NA
107867642	107859724	0.138445	undirected	NA	NA
107840399	107849565	0.138384	undirected	NA	NA
107859012	107862652	0.138379	undirected	NA	NA
107875487	107845794	0.138368	undirected	NA	NA
107859724	107867981	0.13835	undirected	NA	NA
107877854	107874625	0.138348	undirected	NA	NA
107847821	107864233	0.138315	undirected	NA	NA
107862898	107846860	0.138315	undirected	NA	NA
107862778	107840422	0.138302	undirected	NA	NA
107847821	124888651	0.138223	undirected	NA	NA
107851946	novel.712	0.138193	undirected	NA	NA
107862632	107874082	0.138184	undirected	NA	NA
107840399	107861655	0.138129	undirected	NA	NA
107862652	124896723	0.138104	undirected	NA	NA
107875280	124894994	0.138075	undirected	NA	NA
107840079	107862652	0.13806	undirected	NA	NA
107863000	107874625	0.138057	undirected	NA	NA
107847821	107854919	0.138034	undirected	NA	NA
107878665	124889457	0.138022	undirected	NA	NA
107851795	124894483	0.137996	undirected	NA	NA
107870923	107859012	0.137991	undirected	NA	NA
107840399	107877854	0.137988	undirected	NA	NA
107839267	107849565	0.137976	undirected	NA	NA
107878665	107848414	0.137971	undirected	NA	NA
107874082	107862513	0.137946	undirected	NA	NA
107875177	107878565	0.137924	undirected	NA	NA
107874082	107842318	0.137892	undirected	NA	NA
107852034	107858806	0.137886	undirected	NA	NA
107863000	124896723	0.13783	undirected	NA	NA
107859724	107846389	0.137793	undirected	NA	NA
107878565	107862341	0.13779	undirected	NA	NA
107868283	107851946	0.137743	undirected	NA	NA
107848573	107877437	0.137735	undirected	NA	NA
107859840	107870563	0.137731	undirected	NA	NA
107846860	107864233	0.137716	undirected	NA	NA
107877854	107851611	0.137714	undirected	NA	NA
107846389	107872517	0.137708	undirected	NA	NA
107869851	124894483	0.137707	undirected	NA	NA
107867642	124894483	0.137649	undirected	NA	NA
107877854	107847992	0.137649	undirected	NA	NA
124894994	107870923	0.137612	undirected	NA	NA
124894994	107841568	0.137609	undirected	NA	NA
107870106	124894483	0.137586	undirected	NA	NA
107840399	107846155	0.137576	undirected	NA	NA
107870923	107843865	0.13756	undirected	NA	NA
107874625	107845794	0.137546	undirected	NA	NA
124888651	107842318	0.137512	undirected	NA	NA
107867429	107840079	0.137507	undirected	NA	NA
107848573	107849565	0.137446	undirected	NA	NA
107877854	124885274	0.137438	undirected	NA	NA
107841568	107862898	0.137386	undirected	NA	NA
107870135	124889457	0.137362	undirected	NA	NA
107870923	107858806	0.137328	undirected	NA	NA
107847821	107848414	0.137288	undirected	NA	NA
107873657	107849565	0.137239	undirected	NA	NA
107839216	107843061	0.137214	undirected	NA	NA
107875434	107851795	0.137172	undirected	NA	NA
107867230	107878110	0.137142	undirected	NA	NA
107840399	107842318	0.137134	undirected	NA	NA
107874082	124896723	0.137118	undirected	NA	NA
107840399	107867401	0.137091	undirected	NA	NA
107867642	107866820	0.137075	undirected	NA	NA
107862652	107876333	0.137039	undirected	NA	NA
107867429	107870923	0.136995	undirected	NA	NA
107846853	107855895	0.136911	undirected	NA	NA
107867642	107858806	0.136891	undirected	NA	NA
107877854	124895911	0.136879	undirected	NA	NA
107867429	107867218	0.136874	undirected	NA	NA
107852636	107845794	0.136846	undirected	NA	NA
107858806	107842318	0.136823	undirected	NA	NA
107853702	107849565	0.136811	undirected	NA	NA
107873468	107845114	0.136797	undirected	NA	NA
107868406	124896723	0.136782	undirected	NA	NA
107875487	107847992	0.136756	undirected	NA	NA
107846389	107855895	0.136739	undirected	NA	NA
107840863	107879635	0.136686	undirected	NA	NA
107877854	107866820	0.136677	undirected	NA	NA
107868406	107847367	0.136676	undirected	NA	NA
107868406	107852733	0.136675	undirected	NA	NA
107866820	107845794	0.136657	undirected	NA	NA
107874082	107873657	0.136642	undirected	NA	NA
107862778	124888651	0.136633	undirected	NA	NA
107846853	107866820	0.136613	undirected	NA	NA
107867429	107856184	0.136599	undirected	NA	NA
107877854	124894994	0.136585	undirected	NA	NA
107877854	novel.2111	0.136568	undirected	NA	NA
107856184	107862652	0.136549	undirected	NA	NA
107840079	107843061	0.13654	undirected	NA	NA
107849565	124896723	0.136498	undirected	NA	NA
107880002	107849565	0.136473	undirected	NA	NA
107877654	107840741	0.136437	undirected	NA	NA
107877854	107868158	0.136416	undirected	NA	NA
107846853	107858769	0.136408	undirected	NA	NA
107852034	124893665	0.136329	undirected	NA	NA
107852034	novel.2410	0.136279	undirected	NA	NA
107868406	107870106	0.136274	undirected	NA	NA
107840399	107845114	0.136264	undirected	NA	NA
107851424	107846860	0.136254	undirected	NA	NA
107846389	107855892	0.136206	undirected	NA	NA
107846853	124894994	0.136155	undirected	NA	NA
107846389	124894483	0.136112	undirected	NA	NA
107877654	107876333	0.13609	undirected	NA	NA
107877854	107863166	0.136029	undirected	NA	NA
107874082	107866079	0.136009	undirected	NA	NA
107863490	107846860	0.135998	undirected	NA	NA
107847821	107880002	0.135985	undirected	NA	NA
107867642	107873468	0.135984	undirected	NA	NA
107840399	107869851	0.135968	undirected	NA	NA
107847367	107877437	0.13591	undirected	NA	NA
107870563	107860738	0.135891	undirected	NA	NA
107862462	107870563	0.135889	undirected	NA	NA
107848573	107870106	0.135883	undirected	NA	NA
107852034	107860738	0.135839	undirected	NA	NA
107845794	124896723	0.135823	undirected	NA	NA
107852034	124885274	0.135798	undirected	NA	NA
107847367	107852733	0.135771	undirected	NA	NA
107877654	124898114	0.135754	undirected	NA	NA
107861655	107855895	0.13574	undirected	NA	NA
107840399	107873468	0.135685	undirected	NA	NA
107852733	107855895	0.135676	undirected	NA	NA
107851981	107845794	0.135635	undirected	NA	NA
107866079	124894483	0.135563	undirected	NA	NA
107877654	107853702	0.135501	undirected	NA	NA
107880002	107862652	0.135492	undirected	NA	NA
107846389	107867218	0.135485	undirected	NA	NA
107851336	107877654	0.135474	undirected	NA	NA
novel.1184	107846860	0.135413	undirected	NA	NA
107867642	107870563	0.135412	undirected	NA	NA
107877654	107867218	0.135364	undirected	NA	NA
107849565	107874625	0.135347	undirected	NA	NA
107868406	107877854	0.135297	undirected	NA	NA
107878565	107842249	0.13524	undirected	NA	NA
107849565	107866079	0.135219	undirected	NA	NA
107870563	107852733	0.135219	undirected	NA	NA
107868406	107866934	0.135159	undirected	NA	NA
107847767	107867218	0.135121	undirected	NA	NA
107868406	124894994	0.135109	undirected	NA	NA
107839216	107840079	0.135051	undirected	NA	NA
107840399	107860738	0.135031	undirected	NA	NA
107878565	107880002	0.135022	undirected	NA	NA
107866934	107870923	0.135015	undirected	NA	NA
107873468	107859428	0.135	undirected	NA	NA
107843886	107842249	0.134976	undirected	NA	NA
107851981	107846853	0.134928	undirected	NA	NA
107867218	107855895	0.134902	undirected	NA	NA
107848573	107875487	0.134884	undirected	NA	NA
107843886	107862513	0.134876	undirected	NA	NA
107862778	107868406	0.134861	undirected	NA	NA
107878565	novel.712	0.13486	undirected	NA	NA
107841020	107859724	0.13483	undirected	NA	NA
107877437	124893665	0.134802	undirected	NA	NA
107870563	107847367	0.134789	undirected	NA	NA
107867429	107843886	0.134787	undirected	NA	NA
107843886	107875651	0.13477	undirected	NA	NA
107867642	107846155	0.134755	undirected	NA	NA
107846853	107874625	0.134755	undirected	NA	NA
107846860	107856751	0.134747	undirected	NA	NA
107846853	107877854	0.134696	undirected	NA	NA
107859724	107847367	0.134694	undirected	NA	NA
107868264	107846860	0.134692	undirected	NA	NA
107846853	107860738	0.134681	undirected	NA	NA
107867642	107847992	0.134664	undirected	NA	NA
107867218	107843061	0.134646	undirected	NA	NA
107877654	107861655	0.134556	undirected	NA	NA
107840399	107840422	0.134555	undirected	NA	NA
107877654	107860220	0.134502	undirected	NA	NA
107862462	124888651	0.1345	undirected	NA	NA
107863138	124889457	0.134492	undirected	NA	NA
107840399	107866079	0.134487	undirected	NA	NA
107859840	107878565	0.134485	undirected	NA	NA
107877654	107851359	0.134456	undirected	NA	NA
107861655	107862652	0.134435	undirected	NA	NA
107867642	107862073	0.13443	undirected	NA	NA
107863138	107879488	0.134425	undirected	NA	NA
107843886	124898794	0.134403	undirected	NA	NA
107843061	107855895	0.134378	undirected	NA	NA
107877854	107870923	0.134359	undirected	NA	NA
107863138	107866820	0.134262	undirected	NA	NA
107843886	107873334	0.134249	undirected	NA	NA
107847821	124895540	0.13423	undirected	NA	NA
107870563	107859012	0.134219	undirected	NA	NA
124894994	107852733	0.134207	undirected	NA	NA
107840422	107845794	0.134195	undirected	NA	NA
107862462	107842318	0.134152	undirected	NA	NA
107874082	107857197	0.134117	undirected	NA	NA
107840863	107845114	0.134105	undirected	NA	NA
107846860	107871368	0.134072	undirected	NA	NA
107859724	107851611	0.134068	undirected	NA	NA
107874082	107876333	0.133997	undirected	NA	NA
107848573	107859724	0.133991	undirected	NA	NA
107840079	107838812	0.13399	undirected	NA	NA
107851795	107867558	0.133982	undirected	NA	NA
107877854	124896723	0.133975	undirected	NA	NA
107847821	107870563	0.133962	undirected	NA	NA
107843061	107850978	0.13395	undirected	NA	NA
107840399	107870106	0.133944	undirected	NA	NA
107862462	107840422	0.133934	undirected	NA	NA
107840079	107875487	0.133934	undirected	NA	NA
107875280	124895540	0.13393	undirected	NA	NA
107875280	107868158	0.133906	undirected	NA	NA
107846389	107880002	0.133885	undirected	NA	NA
107867041	107851611	0.133884	undirected	NA	NA
107848414	124889457	0.133852	undirected	NA	NA
107878565	107874082	0.133814	undirected	NA	NA
107867642	novel.2111	0.133768	undirected	NA	NA
107839216	107855892	0.133767	undirected	NA	NA
107847367	107855895	0.133765	undirected	NA	NA
107847821	107875487	0.133763	undirected	NA	NA
107848573	107870563	0.133759	undirected	NA	NA
107878565	107851946	0.133756	undirected	NA	NA
107863000	107868498	0.133746	undirected	NA	NA
107866079	107857197	0.133739	undirected	NA	NA
107845794	107867558	0.133657	undirected	NA	NA
107877654	107839267	0.133649	undirected	NA	NA
107858453	107846860	0.13363	undirected	NA	NA
107875487	124894483	0.133623	undirected	NA	NA
107877654	107843865	0.133561	undirected	NA	NA
107846389	107874625	0.13356	undirected	NA	NA
107847367	107870106	0.133512	undirected	NA	NA
107862462	124896723	0.133475	undirected	NA	NA
107862073	107845114	0.133474	undirected	NA	NA
107852034	107866934	0.133473	undirected	NA	NA
107840422	107845114	0.133438	undirected	NA	NA
107877654	124897117	0.133392	undirected	NA	NA
107862898	novel.150	0.133386	undirected	NA	NA
107862652	107860738	0.133381	undirected	NA	NA
107840399	107863166	0.133378	undirected	NA	NA
107877654	107864472	0.133368	undirected	NA	NA
107858806	107860738	0.13336	undirected	NA	NA
107874082	107872517	0.133341	undirected	NA	NA
107843886	107855895	0.133335	undirected	NA	NA
107877654	novel.2470	0.133326	undirected	NA	NA
107874082	107862073	0.133316	undirected	NA	NA
107852733	107851611	0.133302	undirected	NA	NA
107875487	107860738	0.133247	undirected	NA	NA
107862652	107872517	0.133244	undirected	NA	NA
107862778	107842318	0.133221	undirected	NA	NA
107870563	124893665	0.133221	undirected	NA	NA
107879488	124897238	0.133209	undirected	NA	NA
107840863	124890507	0.13319	undirected	NA	NA
107860794	124890125	0.133172	undirected	NA	NA
107875280	107847367	0.133145	undirected	NA	NA
107840422	107869851	0.133145	undirected	NA	NA
107877854	107842318	0.133112	undirected	NA	NA
107875487	107870106	0.133079	undirected	NA	NA
107847821	107879488	0.133071	undirected	NA	NA
107875487	107854919	0.133055	undirected	NA	NA
107845114	124894483	0.132945	undirected	NA	NA
107859724	107870923	0.132942	undirected	NA	NA
107845114	107857197	0.132937	undirected	NA	NA
107868406	107846155	0.132924	undirected	NA	NA
107862652	107855892	0.132919	undirected	NA	NA
107846389	107842318	0.132911	undirected	NA	NA
107874082	107870106	0.13287	undirected	NA	NA
107862462	107878665	0.132862	undirected	NA	NA
107859724	107845929	0.132838	undirected	NA	NA
107867218	107873657	0.132818	undirected	NA	NA
107867218	107855892	0.132806	undirected	NA	NA
107852733	107845794	0.132784	undirected	NA	NA
107865714	novel.1184	0.132727	undirected	NA	NA
107875487	107842318	0.132681	undirected	NA	NA
107873468	107870923	0.13265	undirected	NA	NA
107853887	novel.150	0.132634	undirected	NA	NA
107851855	107843886	0.132628	undirected	NA	NA
107843865	107862652	0.132603	undirected	NA	NA
107863000	107849565	0.132574	undirected	NA	NA
107856184	107849565	0.132562	undirected	NA	NA
107847821	107867041	0.13256	undirected	NA	NA
107843061	107870106	0.13255	undirected	NA	NA
107874082	107854919	0.132515	undirected	NA	NA
107877654	107868498	0.132514	undirected	NA	NA
107867981	107851946	0.132514	undirected	NA	NA
107877654	107879635	0.132507	undirected	NA	NA
107862778	107852733	0.132503	undirected	NA	NA
107847821	107862073	0.132493	undirected	NA	NA
107875487	107843061	0.132479	undirected	NA	NA
107868406	107843061	0.132458	undirected	NA	NA
107862462	107863138	0.132445	undirected	NA	NA
107866079	107851795	0.13239	undirected	NA	NA
107870923	107845114	0.132385	undirected	NA	NA
107851746	107877654	0.132378	undirected	NA	NA
107866934	107847367	0.132355	undirected	NA	NA
107840422	107870923	0.132326	undirected	NA	NA
107877654	107868414	0.132321	undirected	NA	NA
124894994	107847367	0.132317	undirected	NA	NA
107840079	107853702	0.132316	undirected	NA	NA
107840863	107848441	0.132311	undirected	NA	NA
107874082	124898794	0.132274	undirected	NA	NA
107877654	107878683	0.132256	undirected	NA	NA
107853336	107847367	0.132256	undirected	NA	NA
107875487	107870563	0.132241	undirected	NA	NA
107874082	107861655	0.132234	undirected	NA	NA
107863000	107862073	0.132232	undirected	NA	NA
124886363	124889457	0.132211	undirected	NA	NA
107862652	107857197	0.132208	undirected	NA	NA
107862808	novel.150	0.132192	undirected	NA	NA
107849565	107843061	0.132181	undirected	NA	NA
107873468	107852733	0.132166	undirected	NA	NA
107870563	107847548	0.132166	undirected	NA	NA
107870563	107868158	0.132159	undirected	NA	NA
107867642	107851981	0.132142	undirected	NA	NA
107862462	107858769	0.132137	undirected	NA	NA
107868406	107869851	0.132135	undirected	NA	NA
107874082	107851795	0.132121	undirected	NA	NA
124895540	124889457	0.132106	undirected	NA	NA
107862073	107852733	0.132059	undirected	NA	NA
107845679	107874082	0.132042	undirected	NA	NA
107866079	107845114	0.132023	undirected	NA	NA
107878565	107875487	0.132018	undirected	NA	NA
107877437	107862898	0.131996	undirected	NA	NA
124895153	novel.150	0.131973	undirected	NA	NA
107874082	124890825	0.131966	undirected	NA	NA
107867041	107870563	0.131947	undirected	NA	NA
107867642	107857197	0.131933	undirected	NA	NA
107875434	107846155	0.13193	undirected	NA	NA
107849565	107870106	0.131923	undirected	NA	NA
107867041	124894994	0.131914	undirected	NA	NA
107847367	107855892	0.131852	undirected	NA	NA
107851981	107851795	0.131792	undirected	NA	NA
107859724	124894994	0.131791	undirected	NA	NA
107859724	107859012	0.131787	undirected	NA	NA
107848573	107839216	0.131777	undirected	NA	NA
107874082	107843061	0.131774	undirected	NA	NA
107862632	107862652	0.131765	undirected	NA	NA
107867218	107870923	0.131752	undirected	NA	NA
107870923	107847992	0.131717	undirected	NA	NA
107847767	124890825	0.131709	undirected	NA	NA
107840079	107855892	0.131698	undirected	NA	NA
107874120	124889457	0.131693	undirected	NA	NA
107852636	107846853	0.131662	undirected	NA	NA
107877854	107846860	0.131661	undirected	NA	NA
124889457	107863490	0.131657	undirected	NA	NA
107878565	107851611	0.131639	undirected	NA	NA
107862462	107868406	0.131637	undirected	NA	NA
107846155	124894483	0.131611	undirected	NA	NA
124888651	107860738	0.131602	undirected	NA	NA
107842069	107863000	0.131598	undirected	NA	NA
107863138	novel.150	0.131564	undirected	NA	NA
107840399	107854919	0.131553	undirected	NA	NA
107840422	107862073	0.131538	undirected	NA	NA
107852636	107841568	0.131481	undirected	NA	NA
107867041	107845794	0.131468	undirected	NA	NA
107843061	107860738	0.131451	undirected	NA	NA
107867230	107873207	0.131446	undirected	NA	NA
107847821	107866934	0.131442	undirected	NA	NA
107874082	107858769	0.131441	undirected	NA	NA
107875487	107839267	0.131437	undirected	NA	NA
107839267	107855895	0.131435	undirected	NA	NA
107852733	107842318	0.131415	undirected	NA	NA
124895540	107868158	0.131408	undirected	NA	NA
107859724	107867298	0.131398	undirected	NA	NA
107874082	107856184	0.131375	undirected	NA	NA
107855895	107867558	0.131369	undirected	NA	NA
107840863	107861895	0.131346	undirected	NA	NA
107865714	107846860	0.131334	undirected	NA	NA
107839267	107870923	0.131325	undirected	NA	NA
107840863	107849746	0.131325	undirected	NA	NA
107866079	107862652	0.131318	undirected	NA	NA
107845026	107846860	0.131318	undirected	NA	NA
107848573	107845794	0.131311	undirected	NA	NA
107874082	107873468	0.1313	undirected	NA	NA
124894994	107846860	0.131279	undirected	NA	NA
107875280	107868283	0.131239	undirected	NA	NA
107867429	107855895	0.131233	undirected	NA	NA
107867642	107867981	0.131231	undirected	NA	NA
107878565	107861767	0.131227	undirected	NA	NA
107870923	124895553	0.131219	undirected	NA	NA
107867429	107839216	0.131215	undirected	NA	NA
107868406	107858769	0.131205	undirected	NA	NA
107851981	107843865	0.131195	undirected	NA	NA
107847821	107862898	0.131184	undirected	NA	NA
107847367	107843061	0.131156	undirected	NA	NA
107867401	107870923	0.131136	undirected	NA	NA
107867642	107880002	0.131087	undirected	NA	NA
107840863	107848188	0.131078	undirected	NA	NA
124888651	novel.2111	0.13107	undirected	NA	NA
107868406	107866079	0.131038	undirected	NA	NA
107868406	107846389	0.131035	undirected	NA	NA
107859724	107838812	0.131012	undirected	NA	NA
107851981	107868498	0.130989	undirected	NA	NA
107846389	107849565	0.13098	undirected	NA	NA
107866820	107852733	0.13098	undirected	NA	NA
107848573	107839267	0.130971	undirected	NA	NA
107851946	124898794	0.130926	undirected	NA	NA
107847767	107875974	0.130923	undirected	NA	NA
107868406	107870563	0.130922	undirected	NA	NA
107846155	107862652	0.13087	undirected	NA	NA
107857197	107867558	0.130791	undirected	NA	NA
107852034	107845026	0.130782	undirected	NA	NA
124888651	107859724	0.130775	undirected	NA	NA
107847992	107860738	0.130767	undirected	NA	NA
107846389	107859012	0.130762	undirected	NA	NA
107877854	107864233	0.130747	undirected	NA	NA
107877654	107859012	0.130721	undirected	NA	NA
107862462	124895540	0.130712	undirected	NA	NA
107878565	novel.2470	0.1307	undirected	NA	NA
107870563	107858769	0.130696	undirected	NA	NA
107862073	107870923	0.130655	undirected	NA	NA
107852733	124894483	0.130639	undirected	NA	NA
107863138	107848414	0.130591	undirected	NA	NA
107867218	107849565	0.13057	undirected	NA	NA
107870923	107854919	0.13056	undirected	NA	NA
107870106	107855895	0.130533	undirected	NA	NA
107843886	107842975	0.130532	undirected	NA	NA
107846389	107846155	0.130527	undirected	NA	NA
107874082	107855892	0.13052	undirected	NA	NA
107859428	107842318	0.130516	undirected	NA	NA
107867401	107873468	0.130506	undirected	NA	NA
107863000	107866079	0.130501	undirected	NA	NA
107844958	107849565	0.130495	undirected	NA	NA
107846853	124895540	0.130473	undirected	NA	NA
107859724	107875487	0.130437	undirected	NA	NA
107877654	107852733	0.130434	undirected	NA	NA
107877854	124898648	0.130382	undirected	NA	NA
107843886	107875997	0.130327	undirected	NA	NA
107870563	107845794	0.130317	undirected	NA	NA
107843061	107862652	0.130304	undirected	NA	NA
107846860	107868158	0.130288	undirected	NA	NA
107870923	124890125	0.130275	undirected	NA	NA
107851981	107845114	0.130265	undirected	NA	NA
107849565	107872517	0.13025	undirected	NA	NA
107877854	107867298	0.130174	undirected	NA	NA
107847821	107859724	0.130168	undirected	NA	NA
107849565	107850978	0.130129	undirected	NA	NA
107859724	107855895	0.1301	undirected	NA	NA
107851946	107862341	0.130095	undirected	NA	NA
107845679	107877654	0.13009	undirected	NA	NA
107867041	107859012	0.130086	undirected	NA	NA
107870563	107862898	0.130085	undirected	NA	NA
107843886	107870923	0.130082	undirected	NA	NA
107868406	107848573	0.130069	undirected	NA	NA
107877654	107854944	0.130016	undirected	NA	NA
107867230	107846871	0.130001	undirected	NA	NA
107847992	107862652	0.129979	undirected	NA	NA
124888651	107863166	0.129971	undirected	NA	NA
107874082	107843865	0.129947	undirected	NA	NA
107851981	107840422	0.129881	undirected	NA	NA
107849565	124890125	0.129855	undirected	NA	NA
107874082	107839267	0.129843	undirected	NA	NA
107839216	107855895	0.129777	undirected	NA	NA
107877437	107847992	0.129764	undirected	NA	NA
107869851	107873468	0.129761	undirected	NA	NA
107840399	107862073	0.129744	undirected	NA	NA
107844958	107862652	0.129741	undirected	NA	NA
107862462	107866820	0.129739	undirected	NA	NA
107850333	107840863	0.12971	undirected	NA	NA
107863000	107859012	0.1297	undirected	NA	NA
107839216	107875997	0.129694	undirected	NA	NA
107868406	107868158	0.129689	undirected	NA	NA
124888651	107866820	0.12968	undirected	NA	NA
124890125	124894483	0.129679	undirected	NA	NA
107852034	107867366	0.129659	undirected	NA	NA
107846389	107862652	0.129631	undirected	NA	NA
107875487	107863000	0.12962	undirected	NA	NA
107851946	107847992	0.129609	undirected	NA	NA
107851981	107866079	0.129607	undirected	NA	NA
107860738	107855895	0.129603	undirected	NA	NA
107862898	107868158	0.129548	undirected	NA	NA
107877654	107876984	0.129547	undirected	NA	NA
107862778	107873468	0.129539	undirected	NA	NA
107846853	107862652	0.129505	undirected	NA	NA
107847821	107849738	0.129474	undirected	NA	NA
107846389	107858806	0.129428	undirected	NA	NA
107858806	107845794	0.12942	undirected	NA	NA
124888651	107874625	0.129411	undirected	NA	NA
107846853	107858806	0.129407	undirected	NA	NA
107849565	107843865	0.129374	undirected	NA	NA
107870563	107874625	0.129314	undirected	NA	NA
107862652	107862513	0.12927	undirected	NA	NA
107862778	107846853	0.129265	undirected	NA	NA
107845114	107871422	0.129261	undirected	NA	NA
107874625	107858769	0.129229	undirected	NA	NA
107875280	novel.150	0.129207	undirected	NA	NA
107859724	107874625	0.129206	undirected	NA	NA
107867230	107849746	0.129203	undirected	NA	NA
107847367	107859012	0.12918	undirected	NA	NA
107841020	107875487	0.129177	undirected	NA	NA
107846389	107843886	0.129151	undirected	NA	NA
107878110	107838709	0.129122	undirected	NA	NA
107847865	107877654	0.129112	undirected	NA	NA
107858806	107858769	0.129087	undirected	NA	NA
107859012	124896723	0.129074	undirected	NA	NA
107879488	124885209	0.129051	undirected	NA	NA
107861655	107867558	0.12905	undirected	NA	NA
107868406	107860738	0.129027	undirected	NA	NA
107840399	107846389	0.12901	undirected	NA	NA
107875487	107874625	0.128986	undirected	NA	NA
107877654	107838709	0.128986	undirected	NA	NA
107867041	107875280	0.128973	undirected	NA	NA
107839216	107847367	0.12895	undirected	NA	NA
107846389	107847367	0.128938	undirected	NA	NA
107843886	124894483	0.128903	undirected	NA	NA
107847367	107844958	0.128901	undirected	NA	NA
107847821	124889457	0.12889	undirected	NA	NA
107859724	124885274	0.128863	undirected	NA	NA
107846853	107878665	0.12886	undirected	NA	NA
107867041	107846860	0.128843	undirected	NA	NA
107862632	107849565	0.128833	undirected	NA	NA
107847821	107848573	0.128833	undirected	NA	NA
107877654	107866768	0.128803	undirected	NA	NA
107846853	107874082	0.128787	undirected	NA	NA
107875280	107841568	0.128776	undirected	NA	NA
107869851	124890125	0.128766	undirected	NA	NA
107843145	107846860	0.128757	undirected	NA	NA
107870563	107877437	0.128733	undirected	NA	NA
107840079	107867558	0.128704	undirected	NA	NA
107862462	107854919	0.128701	undirected	NA	NA
107877654	107848441	0.128661	undirected	NA	NA
107873468	107842318	0.12865	undirected	NA	NA
107863000	107862652	0.128599	undirected	NA	NA
124895540	107852733	0.128598	undirected	NA	NA
107877854	107880002	0.128584	undirected	NA	NA
107840399	107855895	0.128575	undirected	NA	NA
107839267	107862652	0.128564	undirected	NA	NA
107852733	107860738	0.128547	undirected	NA	NA
107877654	107873468	0.128541	undirected	NA	NA
107879488	124889457	0.128517	undirected	NA	NA
107840422	107858769	0.128509	undirected	NA	NA
107843061	107845794	0.128494	undirected	NA	NA
107860738	107870106	0.128484	undirected	NA	NA
107846389	107870106	0.128478	undirected	NA	NA
107878665	124895540	0.128478	undirected	NA	NA
107851946	124885274	0.128465	undirected	NA	NA
107846871	107857197	0.12845	undirected	NA	NA
107849565	107862513	0.128434	undirected	NA	NA
107875434	107845794	0.128434	undirected	NA	NA
107866820	124889457	0.128416	undirected	NA	NA
107853702	107862652	0.128403	undirected	NA	NA
107847367	107874625	0.128377	undirected	NA	NA
107867218	107850978	0.128363	undirected	NA	NA
107851981	107858769	0.128361	undirected	NA	NA
107868406	107875487	0.12836	undirected	NA	NA
107840863	107843865	0.128317	undirected	NA	NA
107867642	107861655	0.128305	undirected	NA	NA
107863389	novel.712	0.128296	undirected	NA	NA
107840399	124888651	0.128286	undirected	NA	NA
107847767	107842871	0.128279	undirected	NA	NA
107840987	107877654	0.128274	undirected	NA	NA
107858769	124896723	0.128258	undirected	NA	NA
107840399	107859012	0.128253	undirected	NA	NA
107849565	107847992	0.128238	undirected	NA	NA
107870135	novel.150	0.128223	undirected	NA	NA
107840863	107840987	0.128215	undirected	NA	NA
107877854	107862073	0.128179	undirected	NA	NA
107859012	107854919	0.128177	undirected	NA	NA
107848573	124894483	0.128169	undirected	NA	NA
124890125	107845794	0.128168	undirected	NA	NA
107874625	124894483	0.128167	undirected	NA	NA
124890125	107845114	0.128161	undirected	NA	NA
107867230	107838709	0.128159	undirected	NA	NA
107852733	107859428	0.128147	undirected	NA	NA
107853336	107838812	0.128124	undirected	NA	NA
124888651	107867981	0.12812	undirected	NA	NA
107859724	107863166	0.128108	undirected	NA	NA
107868406	124895540	0.128095	undirected	NA	NA
107867429	107863000	0.128094	undirected	NA	NA
107851981	107873468	0.128014	undirected	NA	NA
107855895	124896723	0.128012	undirected	NA	NA
107874082	107847367	0.12801	undirected	NA	NA
107866934	124895540	0.127993	undirected	NA	NA
107851981	124890125	0.127988	undirected	NA	NA
107862778	107845114	0.12797	undirected	NA	NA
107864472	107845953	0.127968	undirected	NA	NA
107852733	107867558	0.127913	undirected	NA	NA
107852034	107848573	0.12791	undirected	NA	NA
107879488	107863490	0.127909	undirected	NA	NA
107851946	107845676	0.127905	undirected	NA	NA
107852034	107868406	0.1279	undirected	NA	NA
107840079	107853336	0.127896	undirected	NA	NA
107866820	124895540	0.127884	undirected	NA	NA
107877854	107875487	0.127878	undirected	NA	NA
107862462	124894994	0.127856	undirected	NA	NA
107868406	107877654	0.127855	undirected	NA	NA
107847821	124898648	0.127852	undirected	NA	NA
107845114	124896723	0.127806	undirected	NA	NA
107878565	107867981	0.127773	undirected	NA	NA
107868406	107875280	0.127766	undirected	NA	NA
107849565	124892282	0.12776	undirected	NA	NA
124888651	107847992	0.127758	undirected	NA	NA
107868406	107859724	0.127739	undirected	NA	NA
107846853	107852733	0.12772	undirected	NA	NA
107852034	107841020	0.127714	undirected	NA	NA
107847767	107862652	0.12771	undirected	NA	NA
107862652	107842318	0.127708	undirected	NA	NA
107877654	107874625	0.127707	undirected	NA	NA
107847367	107850978	0.127697	undirected	NA	NA
124894994	124896723	0.127689	undirected	NA	NA
107867642	107855895	0.127686	undirected	NA	NA
107877654	124890825	0.127669	undirected	NA	NA
107852733	107845114	0.127664	undirected	NA	NA
107848573	107877654	0.127653	undirected	NA	NA
107847767	107839267	0.127647	undirected	NA	NA
107868264	novel.150	0.127646	undirected	NA	NA
107868283	107870563	0.12764	undirected	NA	NA
107841568	107864233	0.127627	undirected	NA	NA
107857197	107855895	0.127626	undirected	NA	NA
107868406	107867558	0.127617	undirected	NA	NA
107856184	107875487	0.12761	undirected	NA	NA
107840079	novel.2470	0.127569	undirected	NA	NA
107867642	107846860	0.127562	undirected	NA	NA
107867429	124894483	0.127557	undirected	NA	NA
107874082	107851855	0.127556	undirected	NA	NA
107841568	107845794	0.127541	undirected	NA	NA
107851946	124893665	0.127537	undirected	NA	NA
107862462	107874625	0.127536	undirected	NA	NA
107877654	124896723	0.127531	undirected	NA	NA
124888651	107846860	0.127529	undirected	NA	NA
107845114	107868498	0.127517	undirected	NA	NA
107848573	107846853	0.127516	undirected	NA	NA
107867041	124896723	0.127514	undirected	NA	NA
107852034	107858769	0.127473	undirected	NA	NA
107849565	107860738	0.127468	undirected	NA	NA
107866820	107841568	0.127465	undirected	NA	NA
107843061	107874625	0.127459	undirected	NA	NA
107870135	107845794	0.127453	undirected	NA	NA
107874082	107853975	0.127419	undirected	NA	NA
107867429	107847767	0.127404	undirected	NA	NA
novel.2410	107846860	0.127387	undirected	NA	NA
124889457	124894833	0.12737	undirected	NA	NA
107877654	107851795	0.127357	undirected	NA	NA
107862652	124890825	0.127311	undirected	NA	NA
107878565	107862513	0.127306	undirected	NA	NA
107840422	107846853	0.127304	undirected	NA	NA
107874082	107846155	0.127291	undirected	NA	NA
107847821	107871368	0.127263	undirected	NA	NA
107859012	107858806	0.127253	undirected	NA	NA
107846853	107847367	0.127234	undirected	NA	NA
107840079	107843886	0.12719	undirected	NA	NA
107847821	107851424	0.127188	undirected	NA	NA
107846389	107843061	0.127187	undirected	NA	NA
107841020	107877654	0.127178	undirected	NA	NA
107846389	107839267	0.127156	undirected	NA	NA
107878110	107862513	0.127153	undirected	NA	NA
107846389	107845794	0.12712	undirected	NA	NA
107839267	107843061	0.127117	undirected	NA	NA
107862073	107845794	0.127111	undirected	NA	NA
107867218	107847992	0.12711	undirected	NA	NA
107846853	107846389	0.127102	undirected	NA	NA
107852034	107859840	0.127096	undirected	NA	NA
107867429	107839267	0.127061	undirected	NA	NA
107847821	107852636	0.126998	undirected	NA	NA
107859012	107851611	0.126998	undirected	NA	NA
107859724	107870563	0.126962	undirected	NA	NA
107852034	107846853	0.126961	undirected	NA	NA
107840422	107842318	0.126959	undirected	NA	NA
107874082	107853702	0.126947	undirected	NA	NA
107870563	107870923	0.12692	undirected	NA	NA
107879488	107870135	0.126901	undirected	NA	NA
107877854	107879488	0.126872	undirected	NA	NA
107877854	107870563	0.12687	undirected	NA	NA
107841020	107870563	0.126858	undirected	NA	NA
107866079	107861655	0.126841	undirected	NA	NA
107858769	124894483	0.126834	undirected	NA	NA
107845794	107860738	0.126833	undirected	NA	NA
107847767	107849565	0.126832	undirected	NA	NA
107847367	107868158	0.126824	undirected	NA	NA
107878110	107866079	0.126789	undirected	NA	NA
107878565	107855895	0.126775	undirected	NA	NA
107847367	107876333	0.12677	undirected	NA	NA
107868496	107851946	0.126768	undirected	NA	NA
107877654	107847992	0.126728	undirected	NA	NA
107868406	107863166	0.126714	undirected	NA	NA
107851981	107846155	0.12671	undirected	NA	NA
107846853	107849565	0.126708	undirected	NA	NA
107839216	107867218	0.126688	undirected	NA	NA
107866820	107842318	0.126685	undirected	NA	NA
107862778	novel.2111	0.126663	undirected	NA	NA
107851981	107849565	0.126658	undirected	NA	NA
107851981	107855895	0.126654	undirected	NA	NA
107862778	107858806	0.126622	undirected	NA	NA
124895540	107870563	0.126613	undirected	NA	NA
107875487	124896723	0.126612	undirected	NA	NA
107847821	107847548	0.126611	undirected	NA	NA
107859724	107858769	0.126609	undirected	NA	NA
107867642	107851611	0.126602	undirected	NA	NA
107862073	107862652	0.126594	undirected	NA	NA
107843865	107851795	0.126585	undirected	NA	NA
107847821	107846155	0.126583	undirected	NA	NA
107877854	107846155	0.126579	undirected	NA	NA
107858769	107862652	0.126571	undirected	NA	NA
107877854	107838709	0.126571	undirected	NA	NA
107868406	107841568	0.126543	undirected	NA	NA
107862462	107851981	0.126533	undirected	NA	NA
107840399	107868158	0.126514	undirected	NA	NA
107868406	107858806	0.126478	undirected	NA	NA
107878565	107847992	0.126473	undirected	NA	NA
107866934	107875280	0.126471	undirected	NA	NA
107854944	107845114	0.126462	undirected	NA	NA
107870135	107852733	0.126448	undirected	NA	NA
107870923	107857197	0.126431	undirected	NA	NA
107840863	107855763	0.12641	undirected	NA	NA
107859840	107851946	0.126403	undirected	NA	NA
107874625	107855895	0.126389	undirected	NA	NA
107868406	107852636	0.126373	undirected	NA	NA
107875487	107855895	0.12637	undirected	NA	NA
107840399	107862462	0.126362	undirected	NA	NA
107840399	124894994	0.126359	undirected	NA	NA
107843865	107870106	0.126342	undirected	NA	NA
107852733	novel.2111	0.126329	undirected	NA	NA
107867230	107848441	0.126328	undirected	NA	NA
107877654	107861597	0.126323	undirected	NA	NA
107856184	107876333	0.126307	undirected	NA	NA
107840422	107863000	0.126304	undirected	NA	NA
107866934	107841568	0.126287	undirected	NA	NA
107848573	107874625	0.126286	undirected	NA	NA
novel.1184	107874596	0.126279	undirected	NA	NA
107849565	107846155	0.126254	undirected	NA	NA
107846853	107859012	0.126248	undirected	NA	NA
107870923	107868158	0.126223	undirected	NA	NA
107859724	novel.1184	0.126207	undirected	NA	NA
107843886	107863000	0.126199	undirected	NA	NA
107862778	107862073	0.126188	undirected	NA	NA
107840863	107863000	0.126184	undirected	NA	NA
107851946	107868412	0.126182	undirected	NA	NA
107841020	107840079	0.126179	undirected	NA	NA
107873468	107862652	0.12617	undirected	NA	NA
107839216	124890825	0.126166	undirected	NA	NA
107843886	107876333	0.126137	undirected	NA	NA
107856184	107855895	0.126136	undirected	NA	NA
107845679	107878565	0.126129	undirected	NA	NA
107867642	107848573	0.126117	undirected	NA	NA
107843061	124894483	0.126114	undirected	NA	NA
107863166	107870923	0.126108	undirected	NA	NA
107851981	107862652	0.126102	undirected	NA	NA
107851946	107847367	0.126066	undirected	NA	NA
107862462	107841568	0.126059	undirected	NA	NA
107848573	107852733	0.126045	undirected	NA	NA
107877654	107858806	0.126045	undirected	NA	NA
107863000	107842318	0.126044	undirected	NA	NA
107840079	107847767	0.126023	undirected	NA	NA
107841020	107848573	0.126018	undirected	NA	NA
107875177	107867041	0.126015	undirected	NA	NA
107862462	107870135	0.126011	undirected	NA	NA
107875997	107862652	0.126002	undirected	NA	NA
107854919	107862652	0.125999	undirected	NA	NA
107840399	107866934	0.125998	undirected	NA	NA
107867642	107863166	0.125995	undirected	NA	NA
107840399	107846871	0.125995	undirected	NA	NA
107840399	107859724	0.125986	undirected	NA	NA
107847992	107845794	0.125972	undirected	NA	NA
107878565	107843886	0.125961	undirected	NA	NA
107867230	107845953	0.12596	undirected	NA	NA
107874082	107875997	0.125917	undirected	NA	NA
107870135	124897238	0.125911	undirected	NA	NA
107841020	107851946	0.125908	undirected	NA	NA
107867642	107866934	0.125906	undirected	NA	NA
107846853	107867558	0.125889	undirected	NA	NA
107878665	107868158	0.125883	undirected	NA	NA
107863000	124895553	0.125879	undirected	NA	NA
107841568	novel.150	0.125873	undirected	NA	NA
107846853	107875487	0.125866	undirected	NA	NA
107845679	107846389	0.125821	undirected	NA	NA
107858806	107874625	0.125817	undirected	NA	NA
107875997	107853702	0.125808	undirected	NA	NA
107852034	124889350	0.125791	undirected	NA	NA
107841020	107877854	0.125777	undirected	NA	NA
107877854	107845929	0.125732	undirected	NA	NA
107847865	107849746	0.125731	undirected	NA	NA
107840863	107860220	0.125708	undirected	NA	NA
107862073	107849565	0.125699	undirected	NA	NA
107877654	107854730	0.125699	undirected	NA	NA
107840863	107851359	0.125658	undirected	NA	NA
124888651	124894994	0.125617	undirected	NA	NA
107875280	107864233	0.125613	undirected	NA	NA
107840079	107872517	0.125611	undirected	NA	NA
107846853	107870135	0.125607	undirected	NA	NA
107862778	107845794	0.125592	undirected	NA	NA
107862898	107845794	0.12558	undirected	NA	NA
107854919	107847992	0.12558	undirected	NA	NA
107852034	107874625	0.125571	undirected	NA	NA
107840987	107873207	0.125566	undirected	NA	NA
107867642	novel.270	0.125562	undirected	NA	NA
107868406	107842318	0.12555	undirected	NA	NA
107843886	107866079	0.12553	undirected	NA	NA
107862778	107869851	0.125514	undirected	NA	NA
124888651	107859012	0.125505	undirected	NA	NA
107847821	107868283	0.125503	undirected	NA	NA
107878565	107875651	0.12546	undirected	NA	NA
107866934	107843061	0.125445	undirected	NA	NA
107875487	107880002	0.12543	undirected	NA	NA
107875487	107858806	0.125423	undirected	NA	NA
107868406	107859012	0.12542	undirected	NA	NA
107862778	107867401	0.125419	undirected	NA	NA
107874082	107844958	0.125418	undirected	NA	NA
107867230	107840987	0.125408	undirected	NA	NA
107863000	107853702	0.125375	undirected	NA	NA
107880002	107851611	0.125355	undirected	NA	NA
107875487	107862513	0.12534	undirected	NA	NA
107863000	107880002	0.12534	undirected	NA	NA
107848573	107855895	0.125339	undirected	NA	NA
107877654	107867981	0.125336	undirected	NA	NA
107875487	107859012	0.125331	undirected	NA	NA
107862778	124894994	0.125329	undirected	NA	NA
107848573	107853336	0.125327	undirected	NA	NA
107862462	107867401	0.125323	undirected	NA	NA
107878565	107845676	0.125314	undirected	NA	NA
107867218	107876333	0.125313	undirected	NA	NA
107868406	124888651	0.125283	undirected	NA	NA
107846389	124890825	0.125268	undirected	NA	NA
107846871	107866079	0.125265	undirected	NA	NA
107877854	107846389	0.125257	undirected	NA	NA
107843886	107849746	0.125249	undirected	NA	NA
107853336	107843061	0.125248	undirected	NA	NA
107843061	107855892	0.125234	undirected	NA	NA
107878110	107845114	0.125228	undirected	NA	NA
107851981	107862778	0.125193	undirected	NA	NA
107847865	107840987	0.125183	undirected	NA	NA
107840079	107851746	0.125178	undirected	NA	NA
107840422	124896723	0.125168	undirected	NA	NA
107852034	107845794	0.125161	undirected	NA	NA
107862652	124898794	0.125147	undirected	NA	NA
107874082	107847767	0.125146	undirected	NA	NA
107856010	107863389	0.125134	undirected	NA	NA
107879488	107875566	0.125107	undirected	NA	NA
107853975	107862652	0.1251	undirected	NA	NA
107847821	107847367	0.125089	undirected	NA	NA
107859724	107868158	0.125078	undirected	NA	NA
107860794	107863000	0.12506	undirected	NA	NA
107877854	107845794	0.125045	undirected	NA	NA
107846389	107867558	0.125036	undirected	NA	NA
107867981	107870563	0.12503	undirected	NA	NA
107866820	107870563	0.125025	undirected	NA	NA
124888651	107870563	0.125014	undirected	NA	NA
107839216	107849565	0.124983	undirected	NA	NA
124888651	107870923	0.124972	undirected	NA	NA
107859724	107877437	0.124957	undirected	NA	NA
107868406	107857197	0.124953	undirected	NA	NA
107855254	107877654	0.124941	undirected	NA	NA
107863000	107866548	0.124937	undirected	NA	NA
107846853	107870106	0.124933	undirected	NA	NA
124894994	107862898	0.12493	undirected	NA	NA
107847367	107849565	0.124922	undirected	NA	NA
107878565	107863883	0.12492	undirected	NA	NA
107878565	107867558	0.124913	undirected	NA	NA
107863000	107854919	0.12491	undirected	NA	NA
107862462	107859724	0.124882	undirected	NA	NA
107847821	124885274	0.124878	undirected	NA	NA
107878110	107846871	0.124867	undirected	NA	NA
107867429	107845794	0.124837	undirected	NA	NA
107847865	107866079	0.12482	undirected	NA	NA
107851795	107868498	0.124804	undirected	NA	NA
107863166	107874625	0.124778	undirected	NA	NA
107866934	107855895	0.124761	undirected	NA	NA
107840079	107875974	0.124759	undirected	NA	NA
107862462	124889457	0.124728	undirected	NA	NA
107846853	107843865	0.124725	undirected	NA	NA
107859724	107880002	0.124699	undirected	NA	NA
107873207	107838709	0.124693	undirected	NA	NA
107846853	107859724	0.124691	undirected	NA	NA
107851424	107870563	0.124687	undirected	NA	NA
107875280	107845794	0.124675	undirected	NA	NA
107860794	107851795	0.124672	undirected	NA	NA
107878565	107849565	0.124669	undirected	NA	NA
107846155	107843865	0.124641	undirected	NA	NA
107862462	107868158	0.124636	undirected	NA	NA
107867218	107870106	0.124635	undirected	NA	NA
107853336	107851946	0.12463	undirected	NA	NA
107843886	107867218	0.124626	undirected	NA	NA
107839216	107850978	0.124617	undirected	NA	NA
107877654	107845676	0.124616	undirected	NA	NA
107868406	107861655	0.124551	undirected	NA	NA
107840863	107878832	0.124549	undirected	NA	NA
107878565	107867429	0.124545	undirected	NA	NA
107869851	107843865	0.12453	undirected	NA	NA
107878665	124885209	0.124517	undirected	NA	NA
107877654	107845929	0.12451	undirected	NA	NA
107840399	107875487	0.124492	undirected	NA	NA
107846853	124885209	0.12449	undirected	NA	NA
124894994	107874625	0.124469	undirected	NA	NA
107846155	107855895	0.124466	undirected	NA	NA
107859428	124894483	0.124458	undirected	NA	NA
107866820	107877887	0.124448	undirected	NA	NA
107846389	107861655	0.12442	undirected	NA	NA
107867429	107846389	0.124416	undirected	NA	NA
107859012	107842318	0.124411	undirected	NA	NA
107867230	107867558	0.12441	undirected	NA	NA
107845679	107859724	0.12439	undirected	NA	NA
124894483	107868498	0.124389	undirected	NA	NA
107839216	107875974	0.124378	undirected	NA	NA
107859840	107859724	0.124365	undirected	NA	NA
107870563	107864233	0.124339	undirected	NA	NA
107846389	107876333	0.124326	undirected	NA	NA
107846871	107867558	0.124322	undirected	NA	NA
107858769	107845114	0.124263	undirected	NA	NA
124888651	107868158	0.12423	undirected	NA	NA
107870923	107866548	0.124227	undirected	NA	NA
107851946	107838812	0.124221	undirected	NA	NA
107878665	novel.150	0.124213	undirected	NA	NA
107866820	107858769	0.124209	undirected	NA	NA
107863000	107855582	0.124208	undirected	NA	NA
107870923	124893254	0.124203	undirected	NA	NA
107866079	107867558	0.1242	undirected	NA	NA
107874082	107863000	0.124182	undirected	NA	NA
107866820	107870923	0.124169	undirected	NA	NA
107847865	107859428	0.124163	undirected	NA	NA
124888651	124898648	0.124144	undirected	NA	NA
107866934	124894994	0.124122	undirected	NA	NA
107870923	107859428	0.124122	undirected	NA	NA
107849565	107868498	0.124113	undirected	NA	NA
107848573	107847992	0.124109	undirected	NA	NA
107847767	107872517	0.124101	undirected	NA	NA
124895540	107870923	0.124093	undirected	NA	NA
107862462	107860738	0.124091	undirected	NA	NA
107853702	107846871	0.124089	undirected	NA	NA
107851946	107846860	0.124077	undirected	NA	NA
107873468	124894483	0.124075	undirected	NA	NA
107851855	107845953	0.124068	undirected	NA	NA
107851981	107867558	0.124041	undirected	NA	NA
107863004	107863000	0.124023	undirected	NA	NA
107840079	107847992	0.124015	undirected	NA	NA
107874596	107846860	0.124008	undirected	NA	NA
107867429	107875487	0.124005	undirected	NA	NA
107862073	124894483	0.123994	undirected	NA	NA
107839267	107855892	0.123992	undirected	NA	NA
107878565	107876333	0.12399	undirected	NA	NA
107846389	107862513	0.123981	undirected	NA	NA
124890125	107851795	0.123975	undirected	NA	NA
107860794	124894483	0.123974	undirected	NA	NA
107877437	107851611	0.123962	undirected	NA	NA
107848414	124897238	0.123959	undirected	NA	NA
107853702	107843061	0.123943	undirected	NA	NA
107868406	107840422	0.123941	undirected	NA	NA
107877437	107843061	0.123937	undirected	NA	NA
107847821	107863166	0.123916	undirected	NA	NA
107866934	107862652	0.123902	undirected	NA	NA
107870563	124885274	0.123893	undirected	NA	NA
107867230	107866079	0.123892	undirected	NA	NA
107852034	107852733	0.123884	undirected	NA	NA
107849565	124890825	0.123864	undirected	NA	NA
107851946	107849738	0.123828	undirected	NA	NA
107852733	124890125	0.123812	undirected	NA	NA
107843886	107862073	0.123809	undirected	NA	NA
107847367	124896723	0.123803	undirected	NA	NA
107878110	107845953	0.123799	undirected	NA	NA
124895553	124894483	0.123787	undirected	NA	NA
107851946	107870563	0.123737	undirected	NA	NA
107841020	107855895	0.123724	undirected	NA	NA
107846853	107846155	0.123718	undirected	NA	NA
107875280	107847548	0.123694	undirected	NA	NA
107863000	107860738	0.123683	undirected	NA	NA
107859012	124894483	0.123679	undirected	NA	NA
107875434	107870106	0.123679	undirected	NA	NA
107867218	107860738	0.123654	undirected	NA	NA
107840399	107867558	0.123638	undirected	NA	NA
107840079	107847367	0.123633	undirected	NA	NA
107856184	107877654	0.123611	undirected	NA	NA
107849565	107854919	0.123602	undirected	NA	NA
107841020	107870923	0.123597	undirected	NA	NA
107877437	107847548	0.123584	undirected	NA	NA
107840079	107873657	0.123573	undirected	NA	NA
124889457	124897238	0.123563	undirected	NA	NA
107867642	107851946	0.123553	undirected	NA	NA
107841020	107853336	0.123542	undirected	NA	NA
107866934	107870563	0.123496	undirected	NA	NA
107869851	107858769	0.123495	undirected	NA	NA
107852034	124898648	0.123454	undirected	NA	NA
107842069	107870923	0.123451	undirected	NA	NA
107846860	107868412	0.12344	undirected	NA	NA
107862778	124894483	0.12343	undirected	NA	NA
107853336	107847992	0.123409	undirected	NA	NA
novel.1184	124889457	0.123397	undirected	NA	NA
107839267	124894483	0.12338	undirected	NA	NA
107863138	107868158	0.123355	undirected	NA	NA
124888651	124885274	0.123352	undirected	NA	NA
107846853	107870563	0.123347	undirected	NA	NA
107840422	124890125	0.123341	undirected	NA	NA
107875487	124890825	0.123338	undirected	NA	NA
107840160	107877654	0.123326	undirected	NA	NA
107847821	107863490	0.123324	undirected	NA	NA
107845114	107867558	0.123319	undirected	NA	NA
107852733	107874625	0.123308	undirected	NA	NA
107847992	107842318	0.123293	undirected	NA	NA
107852636	124894994	0.123288	undirected	NA	NA
107859724	107874596	0.123284	undirected	NA	NA
107874082	107858806	0.123281	undirected	NA	NA
107874082	107868158	0.123272	undirected	NA	NA
107859724	124895911	0.123272	undirected	NA	NA
107840399	107868498	0.123256	undirected	NA	NA
107841020	107847992	0.123252	undirected	NA	NA
107848573	107875280	0.123232	undirected	NA	NA
107867218	124894483	0.123219	undirected	NA	NA
107840422	107859012	0.123215	undirected	NA	NA
107844958	107843061	0.123207	undirected	NA	NA
107840399	107838709	0.123198	undirected	NA	NA
107846853	107843061	0.123175	undirected	NA	NA
107859012	107855895	0.123174	undirected	NA	NA
107870563	107841568	0.123173	undirected	NA	NA
107877654	107873657	0.123151	undirected	NA	NA
107859724	107851946	0.123149	undirected	NA	NA
124886363	novel.150	0.123135	undirected	NA	NA
107877854	107854919	0.123122	undirected	NA	NA
107839216	107874082	0.123079	undirected	NA	NA
107861655	124894483	0.123054	undirected	NA	NA
107875434	124893254	0.12305	undirected	NA	NA
107860738	124894483	0.123049	undirected	NA	NA
107874625	124896723	0.123026	undirected	NA	NA
107846853	124896723	0.123001	undirected	NA	NA
107839267	107870106	0.122972	undirected	NA	NA
107846853	107866079	0.122962	undirected	NA	NA
107839216	107862652	0.122955	undirected	NA	NA
107852034	107859012	0.122938	undirected	NA	NA
107860794	107867558	0.122908	undirected	NA	NA
107869851	107845114	0.122896	undirected	NA	NA
107839216	107846389	0.122891	undirected	NA	NA
107859724	107865714	0.122882	undirected	NA	NA
107851855	107849565	0.122873	undirected	NA	NA
107851188	novel.150	0.122827	undirected	NA	NA
107840863	107853975	0.122808	undirected	NA	NA
107870563	124896723	0.1228	undirected	NA	NA
107878665	107870135	0.122784	undirected	NA	NA
107855763	107845114	0.12277	undirected	NA	NA
107847367	107862652	0.122769	undirected	NA	NA
107852034	107848469	0.122762	undirected	NA	NA
107839267	107850978	0.122747	undirected	NA	NA
107877437	107860738	0.122745	undirected	NA	NA
107846871	107851795	0.12272	undirected	NA	NA
107840863	107873468	0.122702	undirected	NA	NA
107852733	107866079	0.122701	undirected	NA	NA
107841020	107874625	0.122698	undirected	NA	NA
107877437	107866768	0.122682	undirected	NA	NA
124894994	107849565	0.122672	undirected	NA	NA
107845794	107868158	0.122665	undirected	NA	NA
107840399	107843865	0.122659	undirected	NA	NA
107875651	124898794	0.122637	undirected	NA	NA
107840863	107878683	0.122628	undirected	NA	NA
107875997	107867218	0.122601	undirected	NA	NA
107846853	124888651	0.122592	undirected	NA	NA
107849565	124897117	0.122586	undirected	NA	NA
107847821	novel.2417	0.12258	undirected	NA	NA
107867642	107862513	0.122577	undirected	NA	NA
107867429	107851795	0.12257	undirected	NA	NA
107867041	107841568	0.122566	undirected	NA	NA
107862652	124892282	0.122565	undirected	NA	NA
107852034	124895911	0.122559	undirected	NA	NA
107840079	107862513	0.122548	undirected	NA	NA
107846155	107860738	0.122524	undirected	NA	NA
107870923	107868498	0.122521	undirected	NA	NA
107874120	107845794	0.122517	undirected	NA	NA
107877768	107851946	0.122496	undirected	NA	NA
107862462	107869851	0.122488	undirected	NA	NA
107843886	107839267	0.122471	undirected	NA	NA
107846871	124897117	0.122461	undirected	NA	NA
107851981	107859012	0.122458	undirected	NA	NA
107859724	novel.2470	0.122457	undirected	NA	NA
107845114	107842318	0.122446	undirected	NA	NA
107862462	107863490	0.122438	undirected	NA	NA
107874625	107845114	0.122436	undirected	NA	NA
107861895	107878110	0.122433	undirected	NA	NA
107840399	107843061	0.122406	undirected	NA	NA
107878565	107862652	0.122404	undirected	NA	NA
107868406	107862898	0.122398	undirected	NA	NA
124889457	novel.150	0.122387	undirected	NA	NA
107843886	107859012	0.122383	undirected	NA	NA
107878110	107848441	0.122377	undirected	NA	NA
107868406	107867041	0.122359	undirected	NA	NA
107867041	107877854	0.122351	undirected	NA	NA
107843865	124893254	0.122324	undirected	NA	NA
107842318	124894483	0.122306	undirected	NA	NA
107861895	107873468	0.122302	undirected	NA	NA
107847821	107841568	0.1223	undirected	NA	NA
107875997	107855895	0.122256	undirected	NA	NA
107845794	107851795	0.122234	undirected	NA	NA
107877887	124889457	0.122219	undirected	NA	NA
107845679	107840079	0.122208	undirected	NA	NA
107846155	107845794	0.122182	undirected	NA	NA
107851981	124896723	0.122167	undirected	NA	NA
107839216	107872517	0.122164	undirected	NA	NA
107851336	107840863	0.12216	undirected	NA	NA
107840422	107854919	0.122155	undirected	NA	NA
107840863	107877654	0.122155	undirected	NA	NA
107851981	124894994	0.122153	undirected	NA	NA
107862073	107866079	0.122142	undirected	NA	NA
107851946	107866768	0.122136	undirected	NA	NA
107862778	107863000	0.122132	undirected	NA	NA
107865714	124889457	0.122126	undirected	NA	NA
107862462	107858806	0.122124	undirected	NA	NA
107861895	107854944	0.122121	undirected	NA	NA
107847821	107874596	0.122115	undirected	NA	NA
124888651	107851611	0.122115	undirected	NA	NA
107860794	107875434	0.122107	undirected	NA	NA
107867401	107845114	0.122097	undirected	NA	NA
107846389	107858769	0.122084	undirected	NA	NA
107848573	107877854	0.122079	undirected	NA	NA
107866079	124896723	0.122071	undirected	NA	NA
107846853	107863490	0.122063	undirected	NA	NA
107867230	107860220	0.122063	undirected	NA	NA
107877854	107868412	0.122054	undirected	NA	NA
107840422	124888651	0.122039	undirected	NA	NA
107840987	107878110	0.122029	undirected	NA	NA
107877654	107838812	0.122028	undirected	NA	NA
107862652	107850978	0.122026	undirected	NA	NA
107867230	107879635	0.122012	undirected	NA	NA
107868255	107875280	0.121994	undirected	NA	NA
107840422	novel.2111	0.121991	undirected	NA	NA
107849565	107846871	0.121959	undirected	NA	NA
107868496	107853336	0.121955	undirected	NA	NA
107855892	107855895	0.121948	undirected	NA	NA
107845679	107870563	0.121945	undirected	NA	NA
107877654	107863166	0.121928	undirected	NA	NA
107847367	124894483	0.121927	undirected	NA	NA
107847821	124894483	0.121926	undirected	NA	NA
107875280	107877437	0.12191	undirected	NA	NA
107879488	124886363	0.121908	undirected	NA	NA
107859724	107868283	0.121892	undirected	NA	NA
107867218	107876266	0.121872	undirected	NA	NA
107851981	107870106	0.121871	undirected	NA	NA
107863166	107838709	0.121869	undirected	NA	NA
107841020	124898794	0.121864	undirected	NA	NA
107861842	107877437	0.12185	undirected	NA	NA
124894994	124894483	0.121839	undirected	NA	NA
107868406	107846871	0.121838	undirected	NA	NA
107878565	107855254	0.121833	undirected	NA	NA
107848573	124890825	0.121818	undirected	NA	NA
107846389	107850978	0.121799	undirected	NA	NA
107838709	107866079	0.121796	undirected	NA	NA
107877654	107875434	0.121796	undirected	NA	NA
124888651	107875487	0.121793	undirected	NA	NA
107857197	107868498	0.121788	undirected	NA	NA
107873468	107849565	0.121787	undirected	NA	NA
107860794	107840546	0.121783	undirected	NA	NA
107852636	107878665	0.12178	undirected	NA	NA
107852733	107854919	0.121779	undirected	NA	NA
107850978	107855895	0.121751	undirected	NA	NA
107877654	107855892	0.12175	undirected	NA	NA
107843865	107861655	0.121744	undirected	NA	NA
107867218	107847367	0.121743	undirected	NA	NA
107877654	107861767	0.121739	undirected	NA	NA
107846389	107873468	0.121735	undirected	NA	NA
107875487	107873468	0.121729	undirected	NA	NA
107877654	107872517	0.121685	undirected	NA	NA
107879488	107871368	0.121681	undirected	NA	NA
107853975	107843886	0.121677	undirected	NA	NA
107858806	124894483	0.121675	undirected	NA	NA
107878565	124885274	0.121666	undirected	NA	NA
107847821	107841020	0.121651	undirected	NA	NA
107874082	107850978	0.121649	undirected	NA	NA
107879488	107848414	0.121648	undirected	NA	NA
107851746	107849565	0.121639	undirected	NA	NA
107880002	107858806	0.121629	undirected	NA	NA
107840422	107854944	0.121612	undirected	NA	NA
107851981	107852733	0.121575	undirected	NA	NA
107862778	107874625	0.121563	undirected	NA	NA
107853975	107854730	0.121562	undirected	NA	NA
107839216	107875487	0.121561	undirected	NA	NA
107852733	124896723	0.121557	undirected	NA	NA
107867401	107863000	0.121557	undirected	NA	NA
107852034	107853336	0.121552	undirected	NA	NA
107847865	107845953	0.121534	undirected	NA	NA
107877437	107846860	0.12152	undirected	NA	NA
107873468	107846155	0.12152	undirected	NA	NA
107846389	107870563	0.121504	undirected	NA	NA
107873468	107866079	0.121501	undirected	NA	NA
107858806	107846155	0.121489	undirected	NA	NA
107847821	107868412	0.121486	undirected	NA	NA
124896068	107851946	0.121483	undirected	NA	NA
124894994	107868158	0.121479	undirected	NA	NA
107863907	107877654	0.121471	undirected	NA	NA
107851981	107856497	0.121466	undirected	NA	NA
107840987	107845953	0.121456	undirected	NA	NA
107859012	107847992	0.121454	undirected	NA	NA
107863907	107847865	0.121449	undirected	NA	NA
107875280	107859012	0.121446	undirected	NA	NA
107846155	107870106	0.121446	undirected	NA	NA
107849565	novel.2470	0.121441	undirected	NA	NA
107856184	107867558	0.121441	undirected	NA	NA
107861842	107851946	0.121435	undirected	NA	NA
107862778	107875487	0.121424	undirected	NA	NA
107839267	107872517	0.121407	undirected	NA	NA
107841020	107846389	0.121402	undirected	NA	NA
107846853	107869851	0.121396	undirected	NA	NA
107859012	107858769	0.121369	undirected	NA	NA
107870135	107848414	0.121368	undirected	NA	NA
107870923	107846871	0.121356	undirected	NA	NA
107847821	novel.2284	0.121353	undirected	NA	NA
107862778	107859012	0.121346	undirected	NA	NA
107874625	107870106	0.121346	undirected	NA	NA
107859724	107843061	0.12134	undirected	NA	NA
107849565	107873666	0.12131	undirected	NA	NA
107877854	107874596	0.1213	undirected	NA	NA
107862073	107867558	0.121297	undirected	NA	NA
107852034	124896723	0.121292	undirected	NA	NA
107840422	124894483	0.121277	undirected	NA	NA
107867429	107847367	0.121267	undirected	NA	NA
107875280	107851611	0.121254	undirected	NA	NA
107878565	107877768	0.121254	undirected	NA	NA
107846853	107875434	0.121233	undirected	NA	NA
107875487	107846155	0.12122	undirected	NA	NA
107849565	107875651	0.121216	undirected	NA	NA
107863000	107849746	0.121211	undirected	NA	NA
107866079	107855895	0.12121	undirected	NA	NA
107862462	107859012	0.121203	undirected	NA	NA
107851336	107880002	0.121194	undirected	NA	NA
107843061	107847992	0.121185	undirected	NA	NA
107843886	107846871	0.121176	undirected	NA	NA
107849565	107849746	0.12117	undirected	NA	NA
107866934	107849565	0.121167	undirected	NA	NA
124894994	novel.150	0.121167	undirected	NA	NA
107840422	107858806	0.121159	undirected	NA	NA
107852034	107867298	0.121157	undirected	NA	NA
107859840	107877654	0.121146	undirected	NA	NA
107858806	107847992	0.121136	undirected	NA	NA
107878110	107873207	0.121108	undirected	NA	NA
124890125	107866548	0.121106	undirected	NA	NA
107843061	107851795	0.121103	undirected	NA	NA
107859012	107874625	0.121102	undirected	NA	NA
107867298	107874625	0.12109	undirected	NA	NA
107863000	107858769	0.121082	undirected	NA	NA
107878665	124894994	0.121081	undirected	NA	NA
107839216	107838812	0.121069	undirected	NA	NA
107869851	107846155	0.121035	undirected	NA	NA
107856010	107853336	0.121032	undirected	NA	NA
107851611	107845794	0.121025	undirected	NA	NA
107846389	107844958	0.121018	undirected	NA	NA
107841020	107843061	0.12101	undirected	NA	NA
107839267	107860738	0.12101	undirected	NA	NA
107878565	107878110	0.121001	undirected	NA	NA
107851981	107874625	0.120997	undirected	NA	NA
107866079	107845794	0.120989	undirected	NA	NA
107859724	107876984	0.120984	undirected	NA	NA
107868406	107866820	0.120977	undirected	NA	NA
107841020	107847367	0.120952	undirected	NA	NA
107866820	124885209	0.120947	undirected	NA	NA
107877654	novel.2107	0.120935	undirected	NA	NA
124889457	107868158	0.120928	undirected	NA	NA
107867429	107843061	0.120909	undirected	NA	NA
107862898	124889457	0.120893	undirected	NA	NA
107867401	107866820	0.120887	undirected	NA	NA
107859724	107862513	0.120885	undirected	NA	NA
107851981	107867401	0.120884	undirected	NA	NA
107877437	107858806	0.120874	undirected	NA	NA
107846871	107855895	0.120866	undirected	NA	NA
107851611	107846860	0.120864	undirected	NA	NA
107858806	107854919	0.120838	undirected	NA	NA
107861895	107845114	0.120835	undirected	NA	NA
107840079	107850978	0.120824	undirected	NA	NA
107848573	107855892	0.120789	undirected	NA	NA
107846853	107873468	0.120788	undirected	NA	NA
107877437	107868158	0.120786	undirected	NA	NA
107880002	107847992	0.120756	undirected	NA	NA
107856010	107851946	0.120754	undirected	NA	NA
107862462	124894483	0.120739	undirected	NA	NA
107859012	107846155	0.120736	undirected	NA	NA
124893254	124894483	0.120715	undirected	NA	NA
107853975	107849565	0.120693	undirected	NA	NA
124894994	107858769	0.120669	undirected	NA	NA
107843886	124890825	0.120643	undirected	NA	NA
novel.150	124885209	0.120609	undirected	NA	NA
107847367	107872517	0.120593	undirected	NA	NA
107874120	107868158	0.120592	undirected	NA	NA
107853887	124889457	0.12059	undirected	NA	NA
107874082	124894994	0.120575	undirected	NA	NA
107840863	novel.1156	0.120557	undirected	NA	NA
107878665	107877636	0.120557	undirected	NA	NA
107866820	107868158	0.120555	undirected	NA	NA
107839267	107853336	0.120551	undirected	NA	NA
107851946	107877437	0.120544	undirected	NA	NA
107862778	107874082	0.12054	undirected	NA	NA
107867558	124896723	0.120539	undirected	NA	NA
107871066	124895540	0.120534	undirected	NA	NA
107847767	107875997	0.120534	undirected	NA	NA
107845679	124888651	0.120522	undirected	NA	NA
107867041	107849738	0.120514	undirected	NA	NA
107859724	107851424	0.120511	undirected	NA	NA
107866820	124897238	0.120506	undirected	NA	NA
107853702	107866768	0.120499	undirected	NA	NA
107847767	107855892	0.120495	undirected	NA	NA
107851981	107874082	0.120491	undirected	NA	NA
107878110	107849746	0.120486	undirected	NA	NA
107840079	124898794	0.120483	undirected	NA	NA
107848573	107866934	0.120479	undirected	NA	NA
107862462	107846155	0.120449	undirected	NA	NA
107875487	107859428	0.120447	undirected	NA	NA
107874082	107861184	0.120445	undirected	NA	NA
107841020	107874082	0.12043	undirected	NA	NA
107866820	novel.150	0.120423	undirected	NA	NA
107839267	107876333	0.120421	undirected	NA	NA
107847821	107870135	0.120413	undirected	NA	NA
107841568	124885209	0.120409	undirected	NA	NA
107875434	107849565	0.120409	undirected	NA	NA
107842318	107860738	0.120407	undirected	NA	NA
107878565	107856010	0.120404	undirected	NA	NA
107875997	107867558	0.120403	undirected	NA	NA
107868406	107867401	0.120393	undirected	NA	NA
107847821	107855895	0.120388	undirected	NA	NA
107863389	124898794	0.120386	undirected	NA	NA
107847821	107867298	0.120379	undirected	NA	NA
107841568	107859012	0.120371	undirected	NA	NA
107846389	107877437	0.120359	undirected	NA	NA
107846871	124894483	0.120357	undirected	NA	NA
107842069	107862652	0.120338	undirected	NA	NA
107873657	107843061	0.120336	undirected	NA	NA
107862632	107870923	0.120326	undirected	NA	NA
107867642	107866079	0.120324	undirected	NA	NA
107862462	107874120	0.120323	undirected	NA	NA
107861664	107870563	0.120321	undirected	NA	NA
107839216	107876333	0.12032	undirected	NA	NA
107852636	107871066	0.120292	undirected	NA	NA
124888651	124896723	0.120283	undirected	NA	NA
124894994	107855895	0.120273	undirected	NA	NA
107868406	107866768	0.120268	undirected	NA	NA
107862632	107875487	0.120266	undirected	NA	NA
107873468	107854919	0.120263	undirected	NA	NA
107845679	107843886	0.120258	undirected	NA	NA
107862948	107851946	0.120244	undirected	NA	NA
107866820	124894833	0.120235	undirected	NA	NA
107862073	107842318	0.120209	undirected	NA	NA
107845026	107878665	0.120191	undirected	NA	NA
107874625	107867558	0.120189	undirected	NA	NA
107852034	107858453	0.120187	undirected	NA	NA
107840399	107843886	0.120176	undirected	NA	NA
107875177	107863389	0.120175	undirected	NA	NA
107877854	107873468	0.120167	undirected	NA	NA
107877854	novel.2284	0.120163	undirected	NA	NA
107874625	107866079	0.120159	undirected	NA	NA
107862778	107863490	0.120158	undirected	NA	NA
107867230	107864472	0.120153	undirected	NA	NA
107878110	107860220	0.120147	undirected	NA	NA
107878665	107848469	0.120139	undirected	NA	NA
107856184	107843886	0.120129	undirected	NA	NA
107863000	107873657	0.120127	undirected	NA	NA
107842318	novel.2111	0.120127	undirected	NA	NA
107875997	107870923	0.120117	undirected	NA	NA
107843886	124892282	0.120107	undirected	NA	NA
107840422	107861895	0.120095	undirected	NA	NA
107840431	107877654	0.120082	undirected	NA	NA
107861895	107852733	0.120078	undirected	NA	NA
107851981	107862073	0.120036	undirected	NA	NA
107875280	107870563	0.120036	undirected	NA	NA
107840399	107858806	0.120034	undirected	NA	NA
107846155	107858769	0.120026	undirected	NA	NA
107863166	124896723	0.120018	undirected	NA	NA
107862073	107858769	0.120017	undirected	NA	NA
107862462	107867041	0.120014	undirected	NA	NA
107845953	107842249	0.119991	undirected	NA	NA
107849565	107876266	0.11999	undirected	NA	NA
107875434	107852733	0.119986	undirected	NA	NA
107858769	107868158	0.119978	undirected	NA	NA
107877854	107862513	0.119967	undirected	NA	NA
107840399	107841020	0.119964	undirected	NA	NA
107859724	107846860	0.119961	undirected	NA	NA
107840863	107854730	0.119956	undirected	NA	NA
107868406	107875434	0.119954	undirected	NA	NA
107858806	124896723	0.119946	undirected	NA	NA
107867218	107844958	0.119944	undirected	NA	NA
124894994	107851946	0.119927	undirected	NA	NA
107840079	107866768	0.119922	undirected	NA	NA
124894833	novel.150	0.119914	undirected	NA	NA
107875487	107858769	0.119913	undirected	NA	NA
107868283	107877437	0.119871	undirected	NA	NA
107859724	107845794	0.119865	undirected	NA	NA
107853975	107847865	0.119862	undirected	NA	NA
107870563	107842318	0.119859	undirected	NA	NA
107863389	107853336	0.119857	undirected	NA	NA
107840863	107845953	0.11985	undirected	NA	NA
107874120	107841568	0.119848	undirected	NA	NA
107878565	124898114	0.119834	undirected	NA	NA
107870923	107862513	0.119832	undirected	NA	NA
107843886	107872517	0.11982	undirected	NA	NA
107867230	107876984	0.119811	undirected	NA	NA
107867401	107858769	0.119807	undirected	NA	NA
107843886	novel.2470	0.119804	undirected	NA	NA
107851946	107845929	0.1198	undirected	NA	NA
107841020	107839267	0.119778	undirected	NA	NA
124890125	107862652	0.119777	undirected	NA	NA
107862652	124893254	0.119775	undirected	NA	NA
107846871	107868498	0.119767	undirected	NA	NA
107867041	107852733	0.119761	undirected	NA	NA
107877654	107858769	0.119759	undirected	NA	NA
107874082	107842249	0.119752	undirected	NA	NA
107874082	107867981	0.119729	undirected	NA	NA
107874082	107845953	0.11972	undirected	NA	NA
107855254	107843886	0.119708	undirected	NA	NA
107862632	107867218	0.119694	undirected	NA	NA
107852733	107866548	0.119682	undirected	NA	NA
107879488	107878665	0.119669	undirected	NA	NA
107861895	107851855	0.119642	undirected	NA	NA
107874082	107855582	0.119633	undirected	NA	NA
107861842	107877654	0.119608	undirected	NA	NA
107874082	107878110	0.119605	undirected	NA	NA
107847821	107845929	0.119596	undirected	NA	NA
107853702	107855895	0.119588	undirected	NA	NA
107843886	107857197	0.119579	undirected	NA	NA
107862073	124890125	0.119568	undirected	NA	NA
107854730	107878683	0.119565	undirected	NA	NA
107854919	107858769	0.119562	undirected	NA	NA
107877654	107843061	0.119541	undirected	NA	NA
107859724	107862898	0.119538	undirected	NA	NA
107841020	107860738	0.119511	undirected	NA	NA
107847821	107867401	0.119505	undirected	NA	NA
107856184	107839267	0.119499	undirected	NA	NA
107867429	107867558	0.119492	undirected	NA	NA
107852034	107861783	0.119484	undirected	NA	NA
107875487	107876333	0.119481	undirected	NA	NA
107863004	124892282	0.119471	undirected	NA	NA
107847821	124885209	0.119461	undirected	NA	NA
107870923	107855892	0.119457	undirected	NA	NA
124894994	107862652	0.119455	undirected	NA	NA
107840079	107868675	0.119446	undirected	NA	NA
107851336	107875651	0.119438	undirected	NA	NA
107856184	107870923	0.119436	undirected	NA	NA
107868406	107845114	0.119434	undirected	NA	NA
107851855	107875487	0.119432	undirected	NA	NA
107861655	107868498	0.119431	undirected	NA	NA
107847821	107857197	0.11942	undirected	NA	NA
107843886	107852733	0.119406	undirected	NA	NA
107878565	107868496	0.119369	undirected	NA	NA
124888651	107879488	0.119369	undirected	NA	NA
107879488	107874596	0.119362	undirected	NA	NA
107867429	107868406	0.119354	undirected	NA	NA
107874082	124892282	0.119331	undirected	NA	NA
107840079	107876333	0.11933	undirected	NA	NA
107875280	107847992	0.11933	undirected	NA	NA
107875434	107873468	0.119302	undirected	NA	NA
107852034	107861664	0.119294	undirected	NA	NA
107859724	107853336	0.119289	undirected	NA	NA
107874082	107849746	0.119288	undirected	NA	NA
107879488	107856751	0.119267	undirected	NA	NA
107851981	107855162	0.119261	undirected	NA	NA
107878565	107841020	0.11925	undirected	NA	NA
107868283	107847367	0.119248	undirected	NA	NA
107875280	124893665	0.119233	undirected	NA	NA
107841020	107849565	0.119219	undirected	NA	NA
107859724	107861664	0.119209	undirected	NA	NA
107877887	107877636	0.119208	undirected	NA	NA
107853336	107855895	0.119186	undirected	NA	NA
107848469	novel.1184	0.119177	undirected	NA	NA
107856184	124892282	0.119171	undirected	NA	NA
107870923	novel.2111	0.119166	undirected	NA	NA
107839267	107844958	0.119158	undirected	NA	NA
107859724	124898794	0.119153	undirected	NA	NA
107867230	107842249	0.119137	undirected	NA	NA
107840422	107846155	0.119119	undirected	NA	NA
107859012	107843061	0.119117	undirected	NA	NA
107863166	107858769	0.119105	undirected	NA	NA
107847767	107878683	0.119104	undirected	NA	NA
124894833	107860738	0.119081	undirected	NA	NA
107846389	107875997	0.119067	undirected	NA	NA
107843886	124898114	0.119065	undirected	NA	NA
124894483	124896723	0.119065	undirected	NA	NA
107841020	107862513	0.119061	undirected	NA	NA
107861895	107862073	0.119048	undirected	NA	NA
107868406	107862073	0.119045	undirected	NA	NA
107851188	107871066	0.11904	undirected	NA	NA
107839216	107844958	0.119037	undirected	NA	NA
107847821	107846389	0.119034	undirected	NA	NA
107846389	107867794	0.11903	undirected	NA	NA
107840422	107866548	0.119026	undirected	NA	NA
107867041	124898794	0.119021	undirected	NA	NA
107852733	107862513	0.119002	undirected	NA	NA
107867230	107840863	0.118999	undirected	NA	NA
107866820	107874625	0.118987	undirected	NA	NA
107867218	107867558	0.118981	undirected	NA	NA
107859724	107861655	0.118981	undirected	NA	NA
124894994	107859012	0.11898	undirected	NA	NA
107839216	107853336	0.118968	undirected	NA	NA
107846389	107853336	0.118956	undirected	NA	NA
107846389	107868158	0.118948	undirected	NA	NA
107878565	124893665	0.118948	undirected	NA	NA
107840422	107873468	0.118943	undirected	NA	NA
107859724	124898648	0.11894	undirected	NA	NA
107861655	107845114	0.118932	undirected	NA	NA
107847821	107871066	0.118916	undirected	NA	NA
107862778	124896723	0.118868	undirected	NA	NA
107840399	107848573	0.118864	undirected	NA	NA
107854919	124896723	0.11886	undirected	NA	NA
107846853	107862073	0.118854	undirected	NA	NA
107840987	107838709	0.118851	undirected	NA	NA
107840863	107868498	0.118848	undirected	NA	NA
107877854	107871368	0.118845	undirected	NA	NA
107840079	107849746	0.118836	undirected	NA	NA
107843886	107873657	0.118825	undirected	NA	NA
107847821	novel.150	0.118825	undirected	NA	NA
107841568	124889457	0.118812	undirected	NA	NA
107840863	107878110	0.118805	undirected	NA	NA
107862632	107863000	0.118798	undirected	NA	NA
107853336	107845676	0.118792	undirected	NA	NA
107875487	107853336	0.118787	undirected	NA	NA
107869851	107854944	0.118768	undirected	NA	NA
107852034	novel.2111	0.118762	undirected	NA	NA
107840399	107847367	0.118759	undirected	NA	NA
107868406	107841020	0.118758	undirected	NA	NA
107868275	107847865	0.118756	undirected	NA	NA
107863000	novel.2384	0.118754	undirected	NA	NA
107878665	107845794	0.118738	undirected	NA	NA
107845679	107877854	0.118725	undirected	NA	NA
107840079	107876984	0.118719	undirected	NA	NA
107862462	107852636	0.118709	undirected	NA	NA
107849565	107876984	0.11869	undirected	NA	NA
107843886	107859428	0.118674	undirected	NA	NA
107852636	107866820	0.118662	undirected	NA	NA
107839267	107847367	0.11866	undirected	NA	NA
107847821	107845679	0.118652	undirected	NA	NA
107843886	107853702	0.118651	undirected	NA	NA
107863490	107858769	0.11865	undirected	NA	NA
107852636	107877887	0.118625	undirected	NA	NA
novel.1184	107860738	0.118621	undirected	NA	NA
107878565	107861842	0.118582	undirected	NA	NA
107869851	107855162	0.118571	undirected	NA	NA
107866934	107874082	0.118567	undirected	NA	NA
107841020	107876333	0.118564	undirected	NA	NA
107870563	107865714	0.118556	undirected	NA	NA
107847821	107859840	0.11855	undirected	NA	NA
124894994	107870106	0.118547	undirected	NA	NA
107867642	107867558	0.118519	undirected	NA	NA
107847821	124895911	0.118501	undirected	NA	NA
107840079	107870923	0.118496	undirected	NA	NA
107848573	107846155	0.118493	undirected	NA	NA
107847821	124893665	0.118482	undirected	NA	NA
107848573	107843886	0.118471	undirected	NA	NA
107869851	107862073	0.118448	undirected	NA	NA
107875997	107839267	0.118417	undirected	NA	NA
107856184	124894483	0.118405	undirected	NA	NA
107862778	124895540	0.118395	undirected	NA	NA
107878565	107840079	0.118372	undirected	NA	NA
124897238	novel.150	0.118362	undirected	NA	NA
107858806	107868158	0.118341	undirected	NA	NA
124894994	107874120	0.118336	undirected	NA	NA
107843865	124895553	0.118324	undirected	NA	NA
107870563	novel.1184	0.118323	undirected	NA	NA
107874082	107859724	0.118318	undirected	NA	NA
107851946	107855895	0.118315	undirected	NA	NA
107841568	107860738	0.118301	undirected	NA	NA
107843145	107877437	0.118292	undirected	NA	NA
107846389	107853702	0.118289	undirected	NA	NA
107875434	107843865	0.118262	undirected	NA	NA
107847821	107845026	0.118257	undirected	NA	NA
107874082	124890125	0.118238	undirected	NA	NA
107866820	124886363	0.118233	undirected	NA	NA
107877854	107851424	0.118226	undirected	NA	NA
107867401	107875487	0.118212	undirected	NA	NA
107851855	107862652	0.118204	undirected	NA	NA
107863000	107873666	0.118203	undirected	NA	NA
107880002	107859428	0.118189	undirected	NA	NA
107863166	107857197	0.118186	undirected	NA	NA
107839216	107873657	0.118175	undirected	NA	NA
107878665	124894833	0.118174	undirected	NA	NA
107844958	107855895	0.118159	undirected	NA	NA
107874625	107846155	0.118152	undirected	NA	NA
124888651	107864233	0.11814	undirected	NA	NA
107859840	107874082	0.118134	undirected	NA	NA
107847821	107875566	0.118124	undirected	NA	NA
107866820	107870135	0.118108	undirected	NA	NA
107840422	107874082	0.118094	undirected	NA	NA
107862652	107868158	0.118093	undirected	NA	NA
107871066	107841568	0.118092	undirected	NA	NA
107845953	107859428	0.118088	undirected	NA	NA
107843865	107845794	0.118073	undirected	NA	NA
107847865	107851855	0.118056	undirected	NA	NA
107866934	107862898	0.118054	undirected	NA	NA
107840863	107866079	0.118054	undirected	NA	NA
107846853	107841568	0.118052	undirected	NA	NA
107856184	107863004	0.118039	undirected	NA	NA
107862632	107847767	0.11803	undirected	NA	NA
107873468	107858769	0.117986	undirected	NA	NA
107849565	107840741	0.117985	undirected	NA	NA
107841568	107851611	0.117985	undirected	NA	NA
107859724	107855892	0.117975	undirected	NA	NA
107873468	107843865	0.117967	undirected	NA	NA
107843886	107845953	0.117951	undirected	NA	NA
107863004	107862652	0.117947	undirected	NA	NA
107856184	124890825	0.117936	undirected	NA	NA
107863138	124897238	0.117929	undirected	NA	NA
124888651	107845929	0.117922	undirected	NA	NA
107866820	124894994	0.117921	undirected	NA	NA
107842069	107843865	0.117919	undirected	NA	NA
107863000	107876333	0.117909	undirected	NA	NA
107867230	107843886	0.117901	undirected	NA	NA
107844958	107870923	0.117899	undirected	NA	NA
107861895	124894483	0.117897	undirected	NA	NA
107878565	107867041	0.117895	undirected	NA	NA
107880002	107870563	0.11787	undirected	NA	NA
107872517	124890825	0.117868	undirected	NA	NA
107877437	124885274	0.117856	undirected	NA	NA
107840987	107864472	0.117855	undirected	NA	NA
124895540	107860738	0.117854	undirected	NA	NA
107862652	107876266	0.117848	undirected	NA	NA
107877854	107849738	0.117841	undirected	NA	NA
107867218	107862513	0.117836	undirected	NA	NA
107853702	107839267	0.117834	undirected	NA	NA
107859724	novel.2111	0.117833	undirected	NA	NA
107862073	124896723	0.117826	undirected	NA	NA
107847767	107855895	0.117822	undirected	NA	NA
107856184	107867218	0.117821	undirected	NA	NA
107848573	107850978	0.117816	undirected	NA	NA
107862778	107878665	0.117813	undirected	NA	NA
107843061	124896723	0.117812	undirected	NA	NA
107853336	107855892	0.117811	undirected	NA	NA
107856184	124898794	0.117797	undirected	NA	NA
107839216	107853702	0.117797	undirected	NA	NA
107868275	107864472	0.117793	undirected	NA	NA
107867642	107864233	0.11779	undirected	NA	NA
107875280	107868264	0.117787	undirected	NA	NA
107840399	107870563	0.117783	undirected	NA	NA
107838709	107846871	0.11778	undirected	NA	NA
107877654	107844958	0.117776	undirected	NA	NA
107840079	107842249	0.117774	undirected	NA	NA
107859724	novel.2284	0.117764	undirected	NA	NA
107871066	novel.150	0.117761	undirected	NA	NA
107852034	107866768	0.117756	undirected	NA	NA
107843886	107878110	0.11775	undirected	NA	NA
[truncated: 38,166 more rows]
