# Supplementary material for: Efficient In Vitro Regeneration System and Comparative Transcriptome Analysis Offer Insight into the Early Development Characteristics of Explants from Cotyledon with Partial Petiole in Small-Fruited Pepper (Capsicum annuum)
Source: Int J Mol Sci. 2024 Jul 9;25(14):7547. doi: 10.3390/ijms25147547 (PMC11277545; doi:10.3390/ijms25147547)
Supplement: Supplementary file 1 [file ijms-25-07547-s001.zip › Supplementary Table/Supplementary Table S5.xlsx]

## Sheet: Sheet1
Supplementary Table S5 Primer design
Gene ID	Sequence forward(5'-3')	Sequence reverse(5'-3')
LOC107870540	AGCCACAACACTTGGGACA	GGCACTTGCTAATGCTTAACC
LOC107864636	ACTGAGTTGTGTTTGGGGTTA	CTTGGTAGGTGGCTTGATTG
LOC107859144	TGAAAGGCTCCTCAAGACAT	ATTCACTCCCACTTCTCCTCT
LOC107852624	CAAGCGGTTAAATTGTGCG	GCCAAGTGTCCCTTCGGTA
LOC107848380	GCCTGGAATGACTGGTTATG	AGGTGAGAGAGTTGGGGTTG
LOC107846008	TCACCCTAACCATTCCATCA	TATCACCTTCTCCCACACAAA
LOC107843441	GCACCCGTATCCACAGTATG	ATTCCACTACAATCGTCCCC
LOC107842765	GTTTTCACCCTAACACTGCC	TCCCTATAACTTTCTCCCACA
LOC107839415	TCCAGAAGAACACCACCGC	CAAGCATCCAATCACCATCC
Actin	AATCAATCCCTCCACCTCTTCACTC	CATCACCAGCAAATCCAGCCTT
